# Supplementary material for: Linking crystal shape and dynamic undercooling: a new framework for inferring magmatic crystallization histories
Source: Contrib Mineral Petrol. 2025 Dec 2;180(12):92. doi: 10.1007/s00410-025-02278-6 (PMC12669325; doi:10.1007/s00410-025-02278-6)
Supplement: Supplementary file 1 — Supplementary file1 (M 3 kb) [file 410_2025_2278_MOESM1_ESM.m]

function [log_eta, eta, Tg] = computeViscosityVFT(comp, T_k)
% computeViscosityVFT  VFT‐type viscosity from bulk composition + T [K]
%
%   [log_eta, eta] = computeViscosityVFT(comp, T_k)
%
%   Inputs:
%     comp  = struct with fields matching oxide names, e.g. 
%             comp.SiO2 = 49.5;  comp.TiO2 = 1.2; … comp.H2O = 2.0; comp.CO2 = 0;
%     T_k   = temperature in Kelvin (scalar)
%
%   Outputs:
%     log_eta = log10(viscosity) [Pa·s]
%     eta      = 10.^log_eta   [Pa·s]
%
%   Uses VFT coefficients and term definitions exactly as you specified.

  %% Define oxide order & molar masses
  oxideOrder = { ...
    'SiO2','TiO2','Al2O3','FeO','MnO','MgO','CaO', ...
    'Na2O','K2O','P2O5','H2O','CO2'};
  M = [ 60.0843, 79.866 ,101.961, 71.844,70.9374,40.3044,56.0774, ...
        61.979 ,94.196 ,141.9445,18.0153,44.0095 ];  % g/mol

  %% Load VFT coefficients
  VFT = struct( ...
    'A',   -4.55, ...
    'B1',  159.56, 'B2', -173.34, 'B3',   72.13, 'B4',   75.69, ...
    'B5',  -38.98, 'B6',  -84.08, 'B7',  141.54, ...
    'B11',  -2.43, 'B12',  -0.91, 'B13',  17.62, ...
    'C1',    2.75, 'C2',   15.72, 'C3',    8.32, 'C4',   10.20, ...
    'C5',  -12.29, 'C6',  -99.54, 'C11',   0.30 );

  %% B_terms and C_terms definitions
  B_terms = { ...
    'B1', {{'SiO2','TiO2'}}, ...
    'B2', {{'Al2O3'}}, ...
    'B3', {{'FeO','MnO','P2O5'}}, ...
    'B4', {{'MgO'}}, ...
    'B5', {{'CaO'}}, ...
    'B6', {{'Na2O','H2O'}}, ...
    'B7', {{'H2O'}}, ...
    'B11', {{'SiO2','TiO2'},{'FeO','MnO','MgO'}}, ...
    'B12', {{'SiO2','TiO2','Al2O3','P2O5'},{'Na2O','K2O','H2O'}}, ...
    'B13', {{'Al2O3'},{'Na2O','K2O'}} ...
  };

  C_terms = { ...
    'C1',  {{'SiO2'}}, ...
    'C2',  {{'TiO2','Al2O3'}}, ...
    'C3',  {{'FeO','MnO','MgO'}}, ...
    'C4',  {{'CaO'}}, ...
    'C5',  {{'Na2O','K2O'}}, ...
    'C6',  {{'H2O'}}, ...
    'C11', {{'Al2O3','FeO','MgO','MnO','CaO'}, {'Na2O','K2O','H2O'}, 'P2O5'} ...
  };

  %% Build weight‐% vector (fill missing with zero)
  wt = zeros(size(oxideOrder));
  for i = 1:numel(oxideOrder)
    if isfield(comp, oxideOrder{i})
      wt(i) = comp.(oxideOrder{i});
    end
  end

  %% Volatile‐free normalization
  vols = ismember(oxideOrder, {'H2O','CO2'});
  total_all = sum(wt);
  vol_sum   = sum(wt(vols));
  total_no_vol = total_all - vol_sum;
  if total_no_vol <= 0
    error('No non-volatile oxides present for normalization.');
  end
  wt_norm = zeros(size(wt));
  for i = 1:numel(wt)
    if vols(i)
      wt_norm(i) = wt(i);
    else
      wt_norm(i) = (100 - vol_sum) * wt(i) / total_no_vol;
    end
  end

  %% Convert to mole % (all-basis)
  moles = wt_norm ./ M;
  mol_pct = moles ./ sum(moles) * 100;
  sumMol = @(list) sum( mol_pct( ismember(oxideOrder, list) ) );

  %% Compute B_pp
  B_pp = 0;
  for k = 1:2:numel(B_terms)
    key  = B_terms{k};
    spec = B_terms{k+1};  
    coef = VFT.(key);
    if numel(spec)==2  % two lists ⇒ multiply
      sA = sumMol(spec{1});
      sB = sumMol(spec{2});
      B_pp = B_pp + coef * sA * sB;
    else
      names = spec{1};
      if strcmp(key,'B7')
        h2o = mol_pct(strcmp(oxideOrder,'H2O'));
        B_pp = B_pp + coef * ( sumMol(names) + log(1 + h2o) );
      else
        B_pp = B_pp + coef * sumMol(names);
      end
    end
  end

  %% Compute C_pp
  C_pp = 0;
  for k = 1:2:numel(C_terms)
    key  = C_terms{k};
    spec = C_terms{k+1};
    coef = VFT.(key);
    if strcmp(key,'C6')
      C_pp = C_pp + coef * log(1 + sumMol(spec{1}));
    elseif strcmp(key,'C11')
      A_list = spec{1};
      B_list = spec{2};
      minus  = spec{3};
      C_pp = C_pp + coef * ( sumMol(A_list) - mol_pct(strcmp(oxideOrder,minus)) ) ...
                     * sumMol(B_list);
    else
      C_pp = C_pp + coef * sumMol(spec{1});
    end
  end

  %% Assemble VFT
  A_p     = VFT.A;
  Tg = (B_pp / (12 - A_p)) + C_pp;
  log_eta = A_p + B_pp / (T_k - C_pp);
  eta     = 10.^log_eta;
end
