# Supplementary material for: Linking crystal shape and dynamic undercooling: a new framework for inferring magmatic crystallization histories
Source: Contrib Mineral Petrol. 2025 Dec 2;180(12):92. doi: 10.1007/s00410-025-02278-6 (PMC12669325; doi:10.1007/s00410-025-02278-6)
Supplement: Supplementary file 2 — Supplementary file2 (M 11 kb) [file 410_2025_2278_MOESM2_ESM.m]

% =========================================================================
% Crystallization Simulation using MELTS and Giordano et al., (2008) Viscosity Model
% =========================================================================
% This script simulates isobaric cooling and crystallization of a melt
% given its bulk oxide‐and‐volatile composition, Phi-T-X-\DeltaG relationships from MELTS
% and a cooling rate.
% -------------------------------------------------------------------------

% User defined input parameters
rate_hr = 1; % Cooling rate[C hr-1]
dToC = 20; % Nominal undercooling
filename = "easyMELTS_BEAT12_crystallize.xlsx";
plot_data = true; % Set to false to turn off plotting 

% -------------------------------------------------------------------------
% 1) Required Input File
% -------------------------------------------------------------------------  
%   Must contain, at minimum, columns:
%       – T_K       : Temperature [K]
%       – Phi       : Equilibrium crystallinity fraction (0 → 1)
%       – G_J       : Gibbs free energy [J]
%       – wt_<Oxide>: weight % of each oxide or volatile (e.g. wt_SiO2, 
%                    wt_TiO2, …, wt_H2O, wt_CO2)
%   Rows correspond to discrete states calculated by MELTS.


% Convert file to table 
opts = detectImportOptions(filename, ...
                              "VariableNamingRule","preserve");
T = readtable(filename, opts);

% To see exactly what MATLAB called each column, use:
%   disp(T.Properties.VariableNames)

% Sort by Phi for inverse, and sort by T_K for forward [Do not adjust]:
[TK_sorted, idxT]    = sort(T.T);
Phi_onT              = T.Phi(idxT);
[Phi_sorted, idxP]   = sort( Phi_onT );
T_onPhi              = TK_sorted(idxP);

% -------------------------------------------------------------------------
% 2) Establish constants [User input required]
% -------------------------------------------------------------------------

% Activation energy (dGc) Parameters
sigma = 0.12; % Surface energy in J m^-2
deltaHv = 74300; % Enthalpy of fusion in J mol-1
s = 500*pi; % Shape factor Mollard et al., 2020 500*pi

% Heterogeneous nucleation rate (I) Parameters
% A parameter sweep and/or optimization should be performed to identify the best Io and Uo values 
% to replicate observed values of number density(Nv) and volume fraction(phi).

Io = 1e+19;  
X = 0.001; % Fraction of nucleation sites occupied by impurities
R = 8.314; % Gas constant (J mol-1 K-1))
deltaGt = 2.88E+05; % Difference in Gibbs free energy (J mol-1)
Av = 6.022e23; % Avogadro's number
kb = 1.380658e-23; % Boltzmann's constant (J K-1)
h= 6.6260755e-34;  % Planck's constant (J s)
lambda = 0.26e-10; % diffusion jump distance (m)
Vm = 0.00010073; % m^3 Molar volume anorthite (Robie and Bethke '62)

% Temperature-dependent crystal growth rate (U) Parameters
Uo = -1e3; % Internal energy at a temperature

% -------------------------------------------------------------------------
% 3) Build interpolants [Do not change]
% -------------------------------------------------------------------------
phiFromTemp = griddedInterpolant(TK_sorted,   Phi_onT,    'pchip','none');
tempFromPhi = griddedInterpolant(Phi_sorted,  T_onPhi,    'pchip','none');
gFromTemp   = griddedInterpolant(TK_sorted,   T.G(idxT),'pchip','none');

% Forward map on any grid...
temps         = linspace(min(TK_sorted), max(TK_sorted), 1000);
phis_spline   = phiFromTemp(temps);

% …and exactly recover it by the inverse
temps_recover = tempFromPhi(phis_spline);

% -------------------------------------------------------------------------
% 3) Define T-t profile from inputs [User input may be required]
% -------------------------------------------------------------------------
% This section will build a simple cooling ramp +/- an isothermal period.   
TSat0 = tempFromPhi(0);
rate = rate_hr / 3600; % Cooling rate [s]
dt = min(1 / rate, 60); % time step
Tfinal_K = TSat0 - dToC;

tRamp = dToC / rate;  % time spent during cooling ramp [s]
tfinal = tRamp(end); % total time [s]
timeRamp = 0:dt:tRamp;
timePlateau = (tRamp + dt):dt:tfinal; % if isothermal hold
timeRange = [timeRamp, timePlateau]; % time for ramp + hold
tempRamp = TSat0 - rate * timeRamp;
tempPlateau = Tfinal_K * ones(size(timePlateau));
tempRange_K = [tempRamp, tempPlateau];
nsteps = length(timeRange);

% -------------------------------------------------------------------------
% 4) Prepare storage for crystallization model [Do not change]
% -------------------------------------------------------------------------
% Preallocate storage
I_history = zeros(size(timeRange));
U_history = zeros(size(timeRange));
tau_history = zeros(1,length(timeRange));
Tsat_t_history = zeros(1,length(timeRange));
undercooling_history = zeros(size(timeRange));
dGv_history = zeros(size(timeRange));
phi = zeros(1,length(timeRange));
nucleated_xtls = zeros(1,nsteps);
xtls_radii = zeros(size(1,nsteps));

% Initial values
phi(1) = 0;
comp(1) = xFromPhi(T,phi(1));
Tsat_t = tempFromPhi(phi); % Feldspar saturation T at inital T
undercooling_history(1) = TSat0 - tempRange_K(1);
Tsat_t_history(1) = Tsat_t(1);
eta = computeViscosityVFT(comp(1), tempRange_K(1));
dGv = (gFromTemp(tempRange_K(1)))/ (tempRange_K(1) * R)/Vm;
Ea = (-kb .* tempRange_K(1) .* (log(h ./(lambda^3 .* eta)))) .* Av; % J mol-1
tau_history(1) = (16 * h) / pi * (sigma / (lambda ^ 4 * dGv^2)) * exp(Ea / (R * tempRange_K(1)));
cumulative_nucleated_crystals = 0;

% -------------------------------------------------------------------------
% 5) Main crystallization model [Do not change]
% -------------------------------------------------------------------------
for k = 2:length(timeRange)
    Tm_k = tempRange_K(k); % Current system T

    % Use previous phi to calculate the "real" Tsat_t
    Tsat_t_k = tempFromPhi(phi(k - 1));

    % Calculate undercooling for time step
    undercooling_k = Tsat_t_k - Tm_k;

    % Calculate growth rate [m s-1] for this time step
    U = U_func(Tm_k, Tsat_t_k, undercooling_k, Uo, deltaHv, R, deltaGt); % Growth
    U = max(0, U);

    %----------*Comment out to skip nucleation delay-----------------%
    % Nucleation rate [# m-3 s-1]
    comp_k = xFromPhi(T, phi(k-1)); %*
    eta = computeViscosityVFT(comp_k, Tm_k); %*
    dGv = (gFromTemp(Tm_k))/ (Tm_k * R)/Vm; %*
    Ea = (-kb .* Tm_k .* (log(h ./(lambda^3 .* eta)))) .* Av; % *J mol-1
    tau_delay = (16 * h) / pi * (sigma / (lambda ^ 4 * dGv^2)) * exp(Ea / (R * Tm_k)); %*
    if undercooling_k <= 0
        I = 0;
    elseif timeRange(k) < tau_delay 
        I = 0; 
    else
        I = I_func(Tm_k, Tsat_t_k, undercooling_k, Io, deltaGt, R, s, sigma, deltaHv, X);
    end

    % Store values
    U_history(k) = U;
    I_history(k) = I;
    tau_history(k) = tau_delay;
    dGv_history(k) = dGv;
    Tsat_t_history(k) = Tsat_t_k;
    undercooling_history(k) = undercooling_k;

    % Update the number of crystals nucleated this time step
    nucleated_xtls(k) = I * (1 - phi(k - 1)) * dt; 

    % Update the growth for all previously nucleated groups.
    % Pre-existing crystals continue growing
    for r_idx = 1:(k-1)
        xtls_radii(r_idx) = xtls_radii(r_idx) + U * dt;
    end
    % growth of newly nucleated crystals
    xtls_radii(k) = U * dt;
    
    % Calculate total contribution to crystallinity from all groups for spherical crystals
    total_volume_fraction = 0;
    for r_idx = 1:k
        total_volume_fraction = total_volume_fraction + nucleated_xtls(r_idx) * (4/3 * pi * (xtls_radii(r_idx))^3);
    end

    % Update phi for this timestep:
    phi(k) = total_volume_fraction;
    phi(k) = max(0, min(phi(k), 1));
end

% Calculate average instantaneous undercooling
cumulative_area = trapz(timeRange, undercooling_history);
timeavg_area = cumulative_area / (timeRange(end) - timeRange(1));

% Find maximum undercooling and the time it occurs
[maxDT, idxMax] = max(undercooling_history);
timeAtMax = timeRange(idxMax);

% Store the results
result.CoolingRate = rate_hr;
result.NegativeArea = cumulative_area;
result.TimeRange = timeRange(end);
result.TsatHistory = Tsat_t_history;
result.PhiHistory = phi;
result.maxDeltaTI = maxDT;
result.AvgDeltaTI = timeavg_area;

% -------------------------------------------------------------------------
% 6) Model results
% -------------------------------------------------------------------------

% Phi evolution
if plot_data
    hFig = figure('Units','normalized','Position',[0.1 0.1 0.3 0.8]);
    nAxes = 4;
    sp    = 0.02;                           % normalized gap between axes
    % compute the maximum square side that fits vertically:
    side  = (1 - (nAxes+1)*sp)/nAxes;
    % force width == side for true square
    left  = (1 - side)/2;                  % center horizontally

    for k = 1:nAxes
        % bottom of k-th axes (k=1 at top)
        bottom = 1 - sp - k*side - (k-1)*sp;
        ax = axes('Parent',hFig, ...
                  'Units','normalized', ...
                  'Position',[left, bottom, side, side]);
        hold(ax,'on');

        switch k
          case 1  % Temperature vs time
            plot(ax, log10(timeRange/3600), tempRange_K-273, 'r-','LineWidth',1.5);
            plot(ax, log10(timeRange/3600), Tsat_t_history-273, 'g-','LineWidth',1.5);
            ylabel(ax,'Temperature (°C)');
            ylim([1220 1240]);

          case 2  % Phi vs time
            phi_eq = phiFromTemp(tempRange_K);
            plot(ax, log10(timeRange/3600), phi,    'r-','LineWidth',1.5);
            plot(ax, log10(timeRange/3600), phi_eq, 'b--','LineWidth',1.5);
            ylabel(ax,'\Phi');
            ylim([0 0.1])

          case 3  % Undercooling
            plot(ax, log10(timeRange/3600), undercooling_history, 'r-','LineWidth',1.5);
            ylabel(ax,'\DeltaT (°C)');
            ylim(ax,[0 15]);

          case 4  % Normalized I/U
            I_norm = I_history/max(I_history);
            U_norm = U_history/max(U_history);
            plot(ax, log10(timeRange/3600), I_norm, 'LineWidth',2);
            plot(ax, log10(timeRange/3600), U_norm, 'LineWidth',2);
            ylabel(ax,'I/U norm');
            xlabel(ax,'Time (h)');
            ylim([0 1])
        end

        % common formatting
        xlim([-2 2.5])
        axis(ax,'square');
        grid(ax,'off');
        hold(ax,'off');
        
    end
end

function comp = xFromPhi(T,phi0)
    % Grab variable names
    varNames = T.Properties.VariableNames;

    % Identify which column is Phi
    phiIdx = find(startsWith(varNames,'Phi'), 1);
    if isempty(phiIdx)
        error('No column starting with "Phi" found in your table.');
    end
    phiData = T.(varNames{phiIdx});

    % Find the row whose Phi is closest to phi0
    [~, row] = min(abs(phiData - phi0));

    % 3) Build your comp‐struct with the 12 oxide fields
    oxideList = {...
      'SiO2','TiO2','Al2O3','FeO','MnO', ...
      'MgO','CaO','Na2O','K2O','P2O5', ...
      'H2O','CO2'};

    comp = struct();
    for i = 1:numel(oxideList)
        ox = oxideList{i};
        col = find(contains(varNames, ox), 1);
        if isempty(col)
            comp.(ox) = 0;
        else
            comp.(ox) = T{row, varNames{col}};
        end
    end
end

function I = I_func(Tm_k, Tsat_t_k, undercooling_k, Io, deltaGt, R, s, sigma, deltaHv, X)
    deltaGc = (4 * s * sigma^3 * Tsat_t_k^2) / (deltaHv^2 * undercooling_k^2);

    part10 = exp(-deltaGt / (R * Tm_k));
    part20 = X + (1 - X) * exp(-deltaGc / (R * Tm_k));
    I = Io * part10 * part20;
end

function U = U_func(Tm_k, Tsat_t_k, undercooling_k, Uo, deltaHv, R, deltaGt)
    part1 = 1 - exp((deltaHv * undercooling_k) / (R * Tsat_t_k * Tm_k));
    U = Uo * part1 * exp(-deltaGt / (R * Tm_k));
end
