# Supplementary material for: Linking crystal shape and dynamic undercooling: a new framework for inferring magmatic crystallization histories
Source: Contrib Mineral Petrol. 2025 Dec 2;180(12):92. doi: 10.1007/s00410-025-02278-6 (PMC12669325; doi:10.1007/s00410-025-02278-6)
Supplement: Supplementary file 3 — Supplementary file3 (XLSX 12 kb) [file 410_2025_2278_MOESM3_ESM.xlsx]

## Sheet: Sheet1
T		Phi	G	wt% SiO2	wt% TiO2	wt% Al2O3	wt% Fe2O3	wt% Cr2O3	wt% FeO	wt% MnO	wt% MgO	wt% NiO	wt% CoO	wt% CaO	wt% Na2O	wt% K2O	wt% P2O5	wt% H2O	wt% CO2	wt% SO3	wt% Cl2O-1	wt% F2O-1
1510.42	1237.27	0	0	50.433	1.2837	19.9398	2.0416	0	7.7016	0	4.9723	0	0	9.5894	3.2776	0.7611	0	0	0	0	0	0
1505.42	1232.27	0.0226624	-40066	50.4814	1.3138	19.6303	2.0872	0	7.8841	0	5.0888	0	0	9.4378	3.2993	0.7773	0	0	0	0	0	0
1500.42	1227.27	0.045463	-80169	50.5229	1.3454	19.3116	2.1349	0	8.0762	0	5.2113	0	0	9.286	3.3178	0.794	0	0	0	0	0	0
1495.42	1222.27	0.0676616	-119012	50.5553	1.3775	18.994	2.1832	0	8.2717	0	5.3358	0	0	9.1393	3.3323	0.8109	0	0	0	0	0	0
1490.42	1217.27	0.0893174	-156706	50.5784	1.4103	18.6773	2.2321	0	8.471	0	5.4627	0	0	8.9979	3.3426	0.8277	0	0	0	0	0	0
1485.42	1212.27	0.110486	-193350	50.5915	1.4437	18.3613	2.2818	0	8.6747	0	5.5922	0	0	8.8618	3.3485	0.8446	0	0	0	0	0	0
1480.42	1207.27	0.131203	-229031	50.5944	1.4778	18.0455	2.3322	0	8.8831	0	5.7245	0	0	8.7311	3.3498	0.8615	0	0	0	0	0	0
1475.42	1202.27	0.151529	-263837	50.5867	1.5128	17.7295	2.3836	0	9.0967	0	5.8599	0	0	8.606	3.3465	0.8784	0	0	0	0	0	0
1470.42	1197.27	0.171499	-297855	50.5677	1.5487	17.413	2.4359	0	9.3161	0	5.9988	0	0	8.4863	3.3382	0.8953	0	0	0	0	0	0
1465.42	1192.27	0.191152	-331147	50.537	1.5855	17.0955	2.4893	0	9.5419	0	6.1416	0	0	8.3724	3.3248	0.9121	0	0	0	0	0	0
1460.42	1187.27	0.210517	-363771	50.494	1.6234	16.7766	2.5438	0	9.7745	0	6.2884	0	0	8.2642	3.3061	0.9289	0	0	0	0	0	0
1455.42	1182.27	0.229621	-395779	50.4383	1.6625	16.456	2.5996	0	10.0146	0	6.4397	0	0	8.162	3.2818	0.9455	0	0	0	0	0	0
1450.42	1177.27	0.24849	-427221	50.3692	1.7028	16.1331	2.6566	0	10.2628	0	6.5959	0	0	8.0658	3.2518	0.962	0	0	0	0	0	0
1445.42	1172.27	0.277566	-475476	50.3766	1.7862	15.7576	2.7444	0	10.6221	0	6.4975	0	0	7.978	3.2392	0.9983	0	0	0	0	0	0
1440.42	1167.27	0.307544	-524843	50.3867	1.8835	15.3696	2.8398	0	11.0103	0	6.3428	0	0	7.9053	3.2224	1.0394	0	0	0	0	0	0
1435.42	1162.27	0.335731	-570857	50.3766	1.9844	14.9822	2.9352	0	11.4002	0	6.1985	0	0	7.848	3.1953	1.0796	0	0	0	0	0	0
1430.42	1157.27	0.362247	-613798	50.3471	2.0889	14.5953	3.0302	0	11.791	0	6.0641	0	0	7.8062	3.1584	1.1189	0	0	0	0	0	0
1425.42	1152.27	0.387227	-653908	50.2992	2.1972	14.2088	3.125	0	12.182	0	5.9393	0	0	7.7796	3.1121	1.1569	0	0	0	0	0	0
1420.42	1147.27	0.410772	-691404	50.2338	2.3095	13.8227	3.2192	0	12.5725	0	5.8237	0	0	7.7684	3.0569	1.1932	0	0	0	0	0	0
1415.42	1142.27	0.432976	-726480	50.1519	2.426	13.4371	3.313	0	12.9617	0	5.717	0	0	7.7723	2.9933	1.2277	0	0	0	0	0	0
1410.42	1137.27	0.482456	-776946	50.2974	2.5095	13.1514	3.3616	0	12.9287	0	5.5365	0	0	7.804	3.0616	1.3492	0	0	0	0	0	0
