# Supplementary material for: Linking crystal shape and dynamic undercooling: a new framework for inferring magmatic crystallization histories
Source: Contrib Mineral Petrol. 2025 Dec 2;180(12):92. doi: 10.1007/s00410-025-02278-6 (PMC12669325; doi:10.1007/s00410-025-02278-6)
Supplement: Supplementary file 5 — Supplementary file5 (XLSX 7379 kb) [file 410_2025_2278_MOESM5_ESM.xlsx]

## Sheet: 1atm-1
Image	xtl #	Length (um)	Width (um)	AR
1atm-1-overview	94	3.625	0.705	5.14184
1atm-1-overview	131	16.024	0.725	22.1021
1atm-1-overview	187	3.252	0.74	4.39459
1atm-1-overview	272	16.181	0.938	17.2505
1atm-1-overview	401	3.264	1.001	3.26074
1atm-1-overview	184	7.987	1.044	7.65038
1atm-1-overview	392	5.878	1.117	5.26231
1atm-1-overview	282	2.579	1.132	2.27827
1atm-1-overview	332	1.89	1.139	1.65935
1atm-1-overview	213	2.865	1.211	2.36581
1atm-1-overview	190	2.109	1.218	1.73153
1atm-1-overview	390	2.545	1.268	2.0071
1atm-1-overview	156	6.353	1.302	4.87942
1atm-1-overview	183	4.362	1.31	3.32977
1atm-1-overview	185	1.854	1.32	1.40455
1atm-1-overview	362	2.476	1.358	1.82327
1atm-1-overview	467	3.053	1.361	2.2432
1atm-1-overview	350	5.548	1.365	4.06447
1atm-1-overview	383	19.808	1.367	14.4901
1atm-1-overview	90	3.634	1.384	2.62572
1atm-1-overview	30	3.741	1.402	2.66833
1atm-1-overview	365	3.483	1.417	2.45801
1atm-1-overview	436	3.629	1.453	2.49759
1atm-1-overview	329	5.384	1.456	3.6978
1atm-1-overview	198	3.757	1.468	2.55926
1atm-1-overview	89	3.844	1.469	2.61675
1atm-1-overview	425	2.631	1.492	1.7634
1atm-1-overview	101	3.996	1.504	2.65691
1atm-1-overview	360	4.119	1.509	2.72962
1atm-1-overview	107	3.093	1.513	2.04428
1atm-1-overview	239	5.763	1.515	3.80396
1atm-1-overview	182	4.338	1.535	2.82606
1atm-1-overview	154	5.156	1.563	3.29878
1atm-1-overview	155	3.975	1.566	2.53831
1atm-1-overview	165	2.747	1.567	1.75303
1atm-1-overview	454	2.342	1.573	1.48887
1atm-1-overview	191	6.675	1.584	4.21402
1atm-1-overview	128	2.357	1.603	1.47037
1atm-1-overview	87	2.203	1.612	1.36663
1atm-1-overview	37	5.31	1.618	3.28183
1atm-1-overview	41	2.862	1.626	1.76015
1atm-1-overview	217	5.1	1.637	3.11546
1atm-1-overview	167	1.958	1.642	1.19245
1atm-1-overview	99	2.221	1.659	1.33876
1atm-1-overview	266	4.624	1.664	2.77885
1atm-1-overview	445	5.103	1.692	3.01596
1atm-1-overview	92	2.752	1.696	1.62264
1atm-1-overview	88	2.735	1.697	1.61167
1atm-1-overview	238	1.941	1.698	1.14311
1atm-1-overview	192	6.023	1.704	3.53462
1atm-1-overview	50	3.734	1.714	2.17853
1atm-1-overview	294	2.413	1.728	1.39641
1atm-1-overview	247	6.49	1.733	3.74495
1atm-1-overview	358	3.261	1.749	1.86449
1atm-1-overview	324	5.535	1.752	3.15925
1atm-1-overview	2	2.367	1.756	1.34795
1atm-1-overview	150	43.881	1.766	24.8477
1atm-1-overview	241	2.005	1.804	1.11142
1atm-1-overview	121	6.918	1.804	3.83481
1atm-1-overview	97	2.721	1.809	1.50415
1atm-1-overview	139	2.663	1.818	1.4648
1atm-1-overview	222	4.027	1.82	2.21264
1atm-1-overview	137	2.991	1.834	1.63086
1atm-1-overview	119	5.695	1.84	3.09511
1atm-1-overview	157	9.187	1.848	4.97132
1atm-1-overview	122	4.502	1.873	2.40363
1atm-1-overview	220	5.274	1.874	2.8143
1atm-1-overview	166	5.578	1.885	2.95915
1atm-1-overview	409	3	1.887	1.58983
1atm-1-overview	250	2.568	1.89	1.35873
1atm-1-overview	54	5.824	1.891	3.07985
1atm-1-overview	84	4.485	1.895	2.36675
1atm-1-overview	281	2.739	1.91	1.43403
1atm-1-overview	336	4.9	1.921	2.55075
1atm-1-overview	366	3.458	1.96	1.76429
1atm-1-overview	133	3.4	1.962	1.73293
1atm-1-overview	129	3.783	1.969	1.92128
1atm-1-overview	337	3.371	1.975	1.70684
1atm-1-overview	174	15.893	1.978	8.03488
1atm-1-overview	91	5.767	2.01	2.86915
1atm-1-overview	127	4.891	2.018	2.42369
1atm-1-overview	200	2.436	2.021	1.20534
1atm-1-overview	242	3.236	2.028	1.59566
1atm-1-overview	452	3.102	2.068	1.5
1atm-1-overview	412	5.093	2.073	2.45683
1atm-1-overview	301	3.092	2.079	1.48725
1atm-1-overview	274	3.037	2.081	1.45939
1atm-1-overview	240	2.345	2.099	1.1172
1atm-1-overview	359	12.322	2.099	5.87041
1atm-1-overview	45	4.621	2.101	2.19943
1atm-1-overview	109	3.698	2.106	1.75594
1atm-1-overview	381	2.422	2.149	1.12704
1atm-1-overview	299	3.293	2.152	1.5302
1atm-1-overview	448	6.68	2.19	3.05023
1atm-1-overview	424	6	2.197	2.731
1atm-1-overview	251	8.113	2.211	3.66938
1atm-1-overview	201	8.064	2.218	3.63571
1atm-1-overview	230	4.483	2.22	2.01937
1atm-1-overview	372	3.559	2.241	1.58813
1atm-1-overview	52	4.04	2.241	1.80277
1atm-1-overview	382	5.607	2.255	2.48647
1atm-1-overview	248	3.117	2.261	1.37859
1atm-1-overview	271	11.198	2.263	4.9483
1atm-1-overview	246	7.65	2.268	3.37302
1atm-1-overview	186	6.32	2.281	2.77071
1atm-1-overview	330	11.211	2.289	4.89777
1atm-1-overview	4	5.145	2.29	2.24672
1atm-1-overview	27	8.072	2.293	3.52028
1atm-1-overview	314	13.92	2.299	6.05481
1atm-1-overview	234	4.77	2.306	2.06852
1atm-1-overview	280	4.131	2.324	1.77754
1atm-1-overview	254	11.125	2.339	4.75631
1atm-1-overview	104	9.825	2.358	4.16667
1atm-1-overview	86	3.251	2.395	1.35741
1atm-1-overview	60	3.849	2.397	1.60576
1atm-1-overview	269	13.68	2.398	5.70475
1atm-1-overview	132	4.562	2.417	1.88746
1atm-1-overview	389	6.003	2.435	2.4653
1atm-1-overview	147	6.062	2.454	2.47025
1atm-1-overview	70	2.891	2.456	1.17712
1atm-1-overview	270	13.644	2.477	5.50828
1atm-1-overview	55	5.116	2.484	2.05958
1atm-1-overview	395	11	2.51	4.38247
1atm-1-overview	72	2.983	2.516	1.18561
1atm-1-overview	295	5.411	2.52	2.14722
1atm-1-overview	53	3.573	2.537	1.40836
1atm1-600x(6)	8	14.464	2.552	5.66771
1atm-1-overview	311	7.376	2.554	2.88802
1atm-1-overview	42	2.844	2.558	1.11181
1atm-1-overview	387	4.656	2.559	1.81946
1atm-1-overview	26	5.486	2.571	2.1338
1atm-1-overview	308	8.022	2.58	3.1093
1atm-1-overview	345	10.357	2.602	3.9804
1atm-1-overview	290	8.705	2.605	3.34165
1atm-1-overview	377	2.96	2.613	1.1328
1atm-1-overview	466	4.273	2.615	1.63403
1atm-1-overview	195	7.531	2.618	2.87662
1atm-1-overview	81	7.663	2.62	2.92481
1atm-1-overview	288	3.065	2.628	1.16629
1atm-1-overview	111	7.214	2.632	2.74088
1atm-1-overview	322	6.28	2.636	2.3824
1atm-1-overview	79	13.039	2.643	4.93341
1atm-1-overview	323	4.348	2.657	1.63643
1atm-1-overview	145	7.246	2.66	2.72406
1atm-1-overview	66	3.381	2.661	1.27057
1atm-1-overview	355	10.675	2.667	4.00262
1atm-1-overview	335	3.898	2.67	1.45993
1atm-1-overview	142	9.688	2.672	3.62575
1atm-1-overview	291	12.397	2.675	4.63439
1atm-1-overview	73	5.067	2.683	1.88856
1atm-1-overview	408	3.988	2.691	1.48198
1atm-1-overview	46	5.849	2.697	2.16871
1atm-1-overview	341	3.886	2.703	1.43766
1atm-1-overview	415	34.966	2.72	12.8551
1atm-1-overview	343	5.424	2.723	1.99192
1atm-1-overview	460	5.634	2.731	2.06298
1atm-1-overview	106	12.66	2.743	4.61538
1atm-1-overview	33	6.175	2.744	2.25036
1atm-1-overview	371	8.54	2.748	3.10771
1atm-1-overview	224	3.901	2.762	1.41238
1atm-1-overview	334	3.313	2.764	1.19863
1atm1-600x(11)	44	3.567	2.768	1.28866
1atm-1-overview	373	19.586	2.776	7.05548
1atm-1-overview	434	5.7	2.777	2.05257
1atm-1-overview	120	8.259	2.778	2.973
1atm-1-overview	287	7.394	2.79	2.65018
1atm-1-overview	216	9.576	2.792	3.4298
1atm-1-overview	298	3.579	2.795	1.2805
1atm-1-overview	100	6.167	2.798	2.20407
1atm-1-overview	144	3.26	2.809	1.16056
1atm-1-overview	215	14.655	2.821	5.19497
1atm-1-overview	325	67.005	2.827	23.7018
1atm-1-overview	63	5.849	2.833	2.0646
1atm-1-overview	444	3.109	2.846	1.09241
1atm-1-overview	255	8.468	2.851	2.97019
1atm-1-overview	328	12.163	2.859	4.25428
1atm-1-overview	403	3.622	2.87	1.26202
1atm-1-overview	162	4.825	2.874	1.67884
1atm-1-overview	363	9.205	2.875	3.20174
1atm-1-overview	24	12.567	2.878	4.36657
1atm1-600x(9)	19	7.137	2.879	2.47899
1atm-1-overview	284	6.275	2.88	2.17882
1atm1-600x(13)	36	9.765	2.88	3.39063
1atm1-600x(10)	17	11.813	2.891	4.08613
1atm-1-overview	214	6.411	2.901	2.20993
1atm-1-overview	76	30.623	2.903	10.5487
1atm-1-overview	245	5.772	2.906	1.98624
1atm-1-overview	391	15.41	2.916	5.28464
1atm-1-overview	243	9.82	2.924	3.35841
1atm-1-overview	105	12.327	2.939	4.19428
1atm-1-overview	262	3.201	2.95	1.08508
1atm-1-overview	193	6.259	2.963	2.11239
1atm1-600x(11)	11	7.688	2.964	2.59379
1atm-1-overview	61	7.058	2.98	2.36846
1atm-1-overview	394	16.772	2.981	5.6263
1atm1-600x(10)	25	9.449	2.989	3.16126
1atm-1-overview	116	9.277	2.997	3.09543
1atm-1-overview	427	5.221	2.998	1.74149
1atm-1-overview	180	14.806	3.014	4.91241
1atm-1-overview	468	9.147	3.016	3.03282
1atm-1-overview	28	13.36	3.018	4.42677
1atm1-600x(13)	66	7.388	3.03	2.43828
1atm-1-overview	457	4.448	3.048	1.45932
1atm-1-overview	455	4.565	3.049	1.49721
1atm-1-overview	393	3.754	3.063	1.2256
1atm-1-overview	410	7.671	3.072	2.49707
1atm-1-overview	114	10.268	3.088	3.32513
1atm-1-overview	64	10.591	3.093	3.42418
1atm-1-overview	16	4.385	3.094	1.41726
1atm-1-overview	237	5.631	3.11	1.81061
1atm-1-overview	168	7.612	3.11	2.44759
1atm1-600x(6)	13	11.101	3.128	3.54891
1atm-1-overview	384	4.965	3.139	1.58171
1atm-1-overview	179	5.187	3.142	1.65086
1atm-1-overview	210	10.418	3.146	3.31151
1atm-1-overview	319	12.863	3.147	4.08738
1atm-1-overview	205	10.454	3.157	3.31137
1atm1-600x(10)	4	10.302	3.159	3.26116
1atm-1-overview	416	7.687	3.163	2.43029
1atm-1-overview	258	12.627	3.169	3.98454
1atm-1-overview	411	7.574	3.171	2.38852
1atm-1-overview	353	4.076	3.181	1.28136
1atm1-600x(11)	46	4.774	3.186	1.49843
1atm-1-overview	338	7.818	3.188	2.45232
1atm-1-overview	414	4.061	3.189	1.27344
1atm-1-overview	356	56.228	3.196	17.5932
1atm-1-overview	218	5.012	3.201	1.56576
1atm-1-overview	48	15.605	3.203	4.872
1atm-1-overview	326	17.62	3.203	5.50109
1atm-1-overview	304	4.8	3.205	1.49766
1atm-1-overview	305	30.339	3.205	9.46615
1atm-1-overview	117	7.98	3.217	2.48057
1atm-1-overview	370	12.316	3.221	3.82366
1atm-1-overview	368	5.26	3.275	1.60611
1atm-1-overview	153	10.196	3.282	3.10664
1atm-1-overview	375	11.826	3.291	3.59344
1atm1-600x(11)	9	24.397	3.291	7.41325
1atm1-600x(9)	17	6.95	3.295	2.10926
1atm-1-overview	138	12.671	3.317	3.82002
1atm1-600x(12)	29	11.789	3.32	3.5509
1atm-1-overview	35	5.124	3.328	1.53966
1atm1-600x(9)	1	8.208	3.335	2.46117
1atm-1-overview	397	6.924	3.337	2.07492
1atm-1-overview	275	11.006	3.337	3.29817
1atm1-600x(12)	21	9.114	3.344	2.72548
1atm-1-overview	463	6.859	3.351	2.04685
1atm-1-overview	151	45.476	3.37	13.4944
1atm-1-overview	277	4.55	3.394	1.3406
1atm-1-overview	136	42.106	3.398	12.3914
1atm-1-overview	149	7.001	3.406	2.05549
1atm-1-overview	82	3.857	3.407	1.13208
1atm-1-overview	432	6.178	3.409	1.81226
1atm-1-overview	15	10.367	3.409	3.04107
1atm-1-overview	435	22.359	3.415	6.54729
1atm-1-overview	249	7.113	3.424	2.07739
1atm-1-overview	380	6.822	3.426	1.99124
1atm-1-overview	110	13.193	3.428	3.8486
1atm-1-overview	464	25.883	3.429	7.54826
1atm-1-overview	197	14.897	3.436	4.33556
1atm-1-overview	135	9.856	3.44	2.86512
1atm-1-overview	141	74.616	3.441	21.6844
1atm-1-overview	36	9.125	3.446	2.648
1atm-1-overview	148	4.931	3.45	1.42928
1atm-1-overview	203	7.21	3.462	2.08261
1atm-1-overview	453	6.353	3.47	1.83084
1atm1-600x(5)	2	7.338	3.473	2.11287
1atm1-600x(9)	16	8.903	3.475	2.56201
1atm-1-overview	159	6.901	3.477	1.98476
1atm-1-overview	300	8.003	3.48	2.29971
1atm-1-overview	369	25.414	3.485	7.2924
1atm-1-overview	327	11.419	3.486	3.27567
1atm1-600x(6)	19	13.114	3.492	3.75544
1atm1-600x(11)	42	5.344	3.512	1.52164
1atm-1-overview	175	4.547	3.534	1.28664
1atm-1-overview	417	48.423	3.541	13.675
1atm-1-overview	446	9.068	3.545	2.55797
1atm-1-overview	113	24.904	3.545	7.02511
1atm-1-overview	71	3.953	3.555	1.11195
1atm-1-overview	313	7.278	3.559	2.04496
1atm-1-overview	8	14.159	3.563	3.9739
1atm1-600x(9)	15	7.513	3.568	2.10566
1atm1-600x(6)	20	8.398	3.568	2.3537
1atm-1-overview	402	5.574	3.571	1.56091
1atm-1-overview	163	11.917	3.576	3.33249
1atm-1-overview	68	10.427	3.583	2.91013
1atm-1-overview	364	17.56	3.585	4.89819
1atm-1-overview	233	6.094	3.606	1.68996
1atm-1-overview	386	8.706	3.607	2.41364
1atm1-600x(9)	8	6.005	3.613	1.66205
1atm-1-overview	259	10.636	3.625	2.93407
1atm-1-overview	229	13.374	3.629	3.68531
1atm-1-overview	469	15.69	3.657	4.2904
1atm-1-overview	171	21.331	3.659	5.82973
1atm1-600x(13)	43	8.962	3.683	2.43334
1atm1-600x(9)	10	9.843	3.685	2.6711
1atm-1-overview	22	5.795	3.688	1.57131
1atm-1-overview	44	18.389	3.7	4.97
1atm1-600x(13)	22	6.285	3.707	1.69544
1atm-1-overview	267	7.921	3.711	2.13447
1atm-1-overview	95	30.675	3.711	8.26597
1atm-1-overview	320	32.483	3.731	8.70624
1atm-1-overview	134	3.819	3.733	1.02304
1atm-1-overview	339	12.88	3.733	3.45031
1atm-1-overview	17	5.947	3.745	1.58798
1atm-1-overview	404	15.595	3.753	4.15534
1atm-1-overview	440	11.352	3.757	3.02156
1atm-1-overview	118	10.919	3.765	2.90013
1atm1-600x(12)	46	9.823	3.775	2.60212
1atm-1-overview	449	11.141	3.777	2.9497
1atm1-600x(11)	41	12.869	3.795	3.39104
1atm-1-overview	346	17.795	3.797	4.68659
1atm-1-overview	433	7.311	3.798	1.92496
1atm-1-overview	196	23.433	3.801	6.16496
1atm1-600x(13)	51	5.204	3.805	1.36767
1atm-1-overview	431	7.469	3.816	1.95729
1atm-1-overview	307	7.499	3.824	1.96104
1atm-1-overview	340	4.694	3.828	1.22623
1atm-1-overview	98	6.833	3.83	1.78407
1atm-1-overview	14	40.025	3.86	10.3692
1atm-1-overview	439	9.834	3.866	2.54371
1atm-1-overview	83	19.297	3.872	4.98373
1atm-1-overview	321	29.394	3.874	7.58751
1atm1-600x(13)	48	5.613	3.875	1.44852
1atm-1-overview	169	7.736	3.885	1.99125
1atm-1-overview	223	10.153	3.893	2.60801
1atm-1-overview	93	8.691	3.896	2.23075
1atm-1-overview	244	6.221	3.902	1.59431
1atm-1-overview	204	5.11	3.903	1.30925
1atm-1-overview	96	5.728	3.912	1.46421
1atm-1-overview	374	12.566	3.912	3.21217
1atm1-600x(13)	20	6.42	3.915	1.63985
1atm1-600x(11)	17	8.344	3.921	2.12803
1atm1-600x(9)	13	8.417	3.921	2.14665
1atm-1-overview	236	8.471	3.929	2.15602
1atm-1-overview	264	32.526	3.936	8.26372
1atm-1-overview	289	10.84	3.948	2.74569
1atm1-600x(12)	10	5.884	3.96	1.48586
1atm-1-overview	25	41.315	3.968	10.412
1atm-1-overview	292	14.919	3.974	3.75415
1atm-1-overview	51	6.448	3.975	1.62214
1atm-1-overview	316	18.819	3.988	4.71891
1atm-1-overview	420	5.568	4	1.392
1atm-1-overview	317	42.943	4.006	10.7197
1atm1-600x(11)	60	9.958	4.012	2.48205
1atm-1-overview	221	8.26	4.031	2.04912
1atm-1-overview	74	7.353	4.048	1.81645
1atm1-600x(12)	55	7.168	4.06	1.76552
1atm-1-overview	75	31.238	4.064	7.68652
1atm-1-overview	423	13.513	4.082	3.31039
1atm-1-overview	421	9.429	4.101	2.2992
1atm-1-overview	69	6.027	4.104	1.46857
1atm-1-overview	257	16.826	4.115	4.08894
1atm-1-overview	10	22.673	4.136	5.48187
1atm-1-overview	207	27.641	4.142	6.67335
1atm1-600x(13)	65	13.513	4.145	3.26007
1atm-1-overview	146	9.298	4.15	2.24048
1atm-1-overview	112	19.245	4.172	4.6129
1atm-1-overview	78	6.649	4.177	1.59181
1atm-1-overview	400	28.01	4.177	6.70577
1atm1-600x(11)	55	14.263	4.181	3.41138
1atm1-600x(12)	38	5.582	4.195	1.33063
1atm-1-overview	265	11.498	4.2	2.73762
1atm1-600x(13)	32	7.393	4.2	1.76024
1atm-1-overview	465	21.347	4.204	5.07778
1atm1-600x(12)	3	7.363	4.209	1.74935
1atm-1-overview	130	9.383	4.24	2.21297
1atm-1-overview	297	17.772	4.247	4.1846
1atm-1-overview	458	11.518	4.25	2.71012
1atm1-600x(11)	50	11.911	4.26	2.79601
1atm-1-overview	189	6.261	4.274	1.4649
1atm-1-overview	56	21.056	4.278	4.92193
1atm-1-overview	172	15.523	4.284	3.62348
1atm-1-overview	176	68.039	4.302	15.8157
1atm-1-overview	152	15.255	4.304	3.54438
1atm-1-overview	279	64.105	4.305	14.8908
1atm-1-overview	461	36.506	4.31	8.47007
1atm-1-overview	228	14.82	4.313	3.43612
1atm-1-overview	430	29.456	4.314	6.828
1atm1-600x(10)	31	6.824	4.323	1.57853
1atm1-600x(13)	27	5.628	4.344	1.29558
1atm1-600x(5)	22	5.978	4.378	1.36546
1atm1-600x(12)	56	16.408	4.4	3.72909
1atm1-600x(11)	35	8.649	4.413	1.95989
1atm1-600x(9)	20	5.016	4.439	1.12998
1atm-1-overview	261	15.001	4.441	3.37784
1atm-1-overview	418	13.443	4.448	3.02226
1atm-1-overview	9	8.904	4.453	1.99955
1atm-1-overview	173	18.873	4.457	4.23446
1atm1-600x(10)	27	6.676	4.462	1.49619
1atm-1-overview	451	29.841	4.468	6.67883
1atm-1-overview	58	10.089	4.472	2.25604
1atm1-600x(13)	47	6.104	4.495	1.35795
1atm-1-overview	80	25.997	4.496	5.78225
1atm1-600x(5)	8	6.597	4.498	1.46665
1atm1-600x(12)	42	13.856	4.499	3.0798
1atm-1-overview	39	10.269	4.508	2.27795
1atm-1-overview	57	16.693	4.524	3.68988
1atm-1-overview	385	11.147	4.532	2.45962
1atm1-600x(10)	30	10.359	4.532	2.28575
1atm1-600x(12)	47	7.556	4.55	1.66066
1atm-1-overview	456	15.437	4.563	3.38308
1atm-1-overview	115	19.417	4.569	4.24973
1atm1-600x(11)	24	7.467	4.581	1.62999
1atm1-600x(9)	14	15.786	4.585	3.44297
1atm-1-overview	303	30.992	4.586	6.75796
1atm1-600x(11)	56	30.998	4.586	6.75927
1atm1-600x(13)	40	19.168	4.587	4.17877
1atm-1-overview	40	10.168	4.591	2.21477
1atm1-600x(13)	70	8.648	4.592	1.88328
1atm1-600x(12)	8	6.612	4.592	1.4399
1atm1-600x(12)	14	8.205	4.596	1.78525
1atm-1-overview	124	12.024	4.637	2.59306
1atm-1-overview	268	14.839	4.639	3.19875
1atm1-600x(13)	50	6.052	4.647	1.30235
1atm-1-overview	126	12.508	4.687	2.66866
1atm1-600x(11)	23	39.283	4.688	8.37948
1atm-1-overview	211	6.576	4.692	1.40153
1atm-1-overview	219	16.537	4.696	3.52151
1atm-1-overview	462	33.273	4.726	7.04041
1atm-1-overview	62	33.243	4.727	7.03258
1atm-1-overview	194	34.188	4.738	7.2157
1atm1-600x(5)	12	24.257	4.739	5.11859
1atm1-600x(9)	4	8.446	4.75	1.77811
1atm-1-overview	470	51.794	4.751	10.9017
1atm-1-overview	459	7.568	4.752	1.59259
1atm1-600x(11)	22	5.422	4.753	1.14075
1atm1-600x(12)	9	5.568	4.762	1.16926
1atm1-600x(13)	34	6.347	4.766	1.33172
1atm-1-overview	226	17.113	4.796	3.56818
1atm-1-overview	396	14.847	4.799	3.09377
1atm1-600x(12)	30	5.914	4.813	1.22876
1atm1-600x(13)	15	37.099	4.819	7.69849
1atm-1-overview	351	9.888	4.828	2.04805
1atm-1-overview	65	17.3	4.84	3.57438
1atm-1-overview	235	6.408	4.873	1.315
1atm-1-overview	443	78.587	4.888	16.0775
1atm1-600x(9)	12	9.004	4.889	1.84169
1atm-1-overview	357	39.928	4.901	8.14691
1atm1-600x(12)	6	6.795	4.908	1.38447
1atm-1-overview	67	10.729	4.909	2.18558
1atm1-600x(12)	50	6.978	4.918	1.41887
1atm-1-overview	256	16.074	4.923	3.26508
1atm1-600x(10)	26	12.989	4.931	2.63415
1atm-1-overview	208	8.954	4.933	1.81512
1atm1-600x(12)	1	50.353	4.938	10.197
1atm-1-overview	419	143.463	4.957	28.9415
1atm-1-overview	108	17.858	4.967	3.59533
1atm1-600x(12)	23	6.582	4.97	1.32435
1atm1-600x(12)	35	5.232	4.991	1.04829
1atm1-600x(11)	21	7.837	4.994	1.56928
1atm-1-overview	349	9.106	5.004	1.81974
1atm-1-overview	143	9.139	5.008	1.82488
1atm-1-overview	177	39.966	5.009	7.97884
1atm1-600x(9)	9	13.406	5.013	2.67425
1atm1-600x(9)	32	8.432	5.017	1.68069
1atm1-600x(12)	32	12.066	5.047	2.39073
1atm1-600x(10)	16	10.327	5.052	2.04414
1atm-1-overview	331	9.927	5.054	1.96419
1atm1-600x(13)	16	13.712	5.065	2.70721
1atm1-600x(9)	24	5.966	5.07	1.17673
1atm-1-overview	406	10.301	5.077	2.02895
1atm-1-overview	13	42.323	5.081	8.32966
1atm-1-overview	85	10.308	5.087	2.02634
1atm-1-overview	426	22.284	5.088	4.37972
1atm1-600x(5)	1	8.069	5.093	1.58433
1atm-1-overview	77	9.625	5.095	1.88911
1atm1-600x(13)	62	5.477	5.103	1.07329
1atm1-600x(11)	3	9.888	5.113	1.93389
1atm-1-overview	253	13.397	5.122	2.61558
1atm-1-overview	32	23.232	5.13	4.52865
1atm-1-overview	125	16.128	5.148	3.13287
1atm-1-overview	31	10.891	5.154	2.11312
1atm1-600x(12)	28	11.213	5.16	2.17306
1atm-1-overview	206	21.25	5.162	4.11662
1atm-1-overview	342	22.285	5.163	4.31629
1atm1-600x(10)	10	13.808	5.167	2.67234
1atm-1-overview	47	21.579	5.172	4.17227
1atm-1-overview	438	23.067	5.188	4.44622
1atm-1-overview	422	12.298	5.192	2.36864
1atm-1-overview	347	26.607	5.211	5.10593
1atm-1-overview	376	14.237	5.235	2.71958
1atm-1-overview	263	33.956	5.241	6.47892
1atm1-600x(12)	25	10.792	5.244	2.05797
1atm-1-overview	202	37.721	5.268	7.1604
1atm1-600x(10)	19	19.698	5.271	3.73705
1atm-1-overview	306	41.767	5.28	7.91042
1atm1-600x(12)	57	13.376	5.295	2.52616
1atm1-600x(12)	22	7.559	5.3	1.42623
1atm-1-overview	367	42.927	5.312	8.08114
1atm1-600x(12)	60	8.602	5.325	1.6154
1atm-1-overview	232	19.552	5.327	3.67036
1atm-1-overview	19	23.547	5.342	4.4079
1atm1-600x(12)	12	8.672	5.354	1.61972
1atm-1-overview	43	15.057	5.365	2.80652
1atm-1-overview	273	11.022	5.376	2.05022
1atm1-600x(9)	29	14.361	5.387	2.66586
1atm1-600x(6)	6	6.244	5.414	1.15331
1atm-1-overview	450	9.168	5.417	1.69245
1atm1-600x(10)	1	17.426	5.431	3.20862
1atm-1-overview	140	25.691	5.434	4.72782
1atm1-600x(12)	59	11.706	5.447	2.14907
1atm-1-overview	399	14.769	5.461	2.70445
1atm-1-overview	315	30.727	5.473	5.61429
1atm1-600x(11)	45	34.813	5.474	6.3597
1atm-1-overview	181	58.148	5.494	10.5839
1atm1-600x(5)	6	16.383	5.518	2.96901
1atm-1-overview	379	14.102	5.524	2.55286
1atm-1-overview	225	9.078	5.528	1.64219
1atm-1-overview	354	15.833	5.53	2.86311
1atm-1-overview	260	20.173	5.531	3.64726
1atm1-600x(11)	7	14.412	5.535	2.60379
1atm1-600x(6)	16	16.197	5.553	2.9168
1atm1-600x(5)	23	19.57	5.599	3.49527
1atm1-600x(11)	47	8.945	5.601	1.59704
1atm-1-overview	164	24.053	5.605	4.29135
1atm-1-overview	252	43.246	5.612	7.70599
1atm1-600x(11)	51	8.515	5.655	1.50575
1atm1-600x(5)	14	11.792	5.661	2.08302
1atm-1-overview	309	13.586	5.674	2.39443
1atm1-600x(6)	23	10.958	5.677	1.93024
1atm1-600x(10)	18	23.426	5.699	4.11055
1atm-1-overview	34	12.338	5.729	2.1536
1atm1-600x(13)	5	12.17	5.73	2.12391
1atm1-600x(11)	25	6.385	5.735	1.11334
1atm1-600x(13)	42	13.393	5.747	2.33043
1atm-1-overview	170	6.948	5.76	1.20625
1atm1-600x(6)	2	7.132	5.77	1.23605
1atm1-600x(13)	54	8.258	5.783	1.42798
1atm1-600x(12)	4	15.293	5.806	2.634
1atm-1-overview	333	7.268	5.814	1.25009
1atm-1-overview	285	40.351	5.817	6.93674
1atm1-600x(10)	5	6.259	5.832	1.07322
1atm1-600x(12)	53	8.14	5.852	1.39098
1atm-1-overview	158	12.335	5.854	2.10711
1atm1-600x(11)	13	7.82	5.886	1.32858
1atm1-600x(10)	7	13.205	5.89	2.24194
1atm-1-overview	3	21.581	5.9	3.6578
1atm1-600x(11)	18	9.724	5.902	1.64758
1atm-1-overview	102	30.275	5.91	5.12267
1atm-1-overview	227	12.185	5.917	2.05932
1atm1-600x(13)	61	17.332	5.947	2.91441
1atm1-600x(11)	49	15.143	5.947	2.54633
1atm-1-overview	278	16.805	5.948	2.82532
1atm-1-overview	20	9.149	5.956	1.5361
1atm-1-overview	29	16.108	5.956	2.7045
1atm1-600x(11)	40	19.075	5.963	3.19889
1atm1-600x(6)	14	13.43	5.983	2.24469
1atm1-600x(10)	6	9.485	5.984	1.58506
1atm1-600x(5)	16	15.309	6.002	2.55065
1atm-1-overview	405	22.481	6.034	3.72572
1atm1-600x(11)	30	8.829	6.039	1.462
1atm1-600x(6)	3	13.103	6.045	2.16758
1atm-1-overview	413	22.004	6.059	3.63162
1atm1-600x(13)	30	12.502	6.06	2.06304
1atm1-600x(13)	26	19.948	6.065	3.28904
1atm-1-overview	286	8.11	6.066	1.33696
1atm-1-overview	296	17.144	6.068	2.82531
1atm-1-overview	38	48.586	6.069	8.0056
1atm1-600x(10)	14	9.896	6.072	1.62978
1atm-1-overview	178	57.456	6.081	9.44845
1atm1-600x(11)	61	8.89	6.082	1.46169
1atm1-600x(13)	41	48.719	6.094	7.99458
1atm1-600x(13)	49	6.754	6.118	1.10396
1atm-1-overview	161	26.418	6.123	4.31455
1atm-1-overview	7	24.581	6.128	4.01126
1atm1-600x(5)	7	16.857	6.129	2.75037
1atm-1-overview	352	8.388	6.145	1.36501
1atm-1-overview	429	28.941	6.146	4.70892
1atm1-600x(13)	55	30.146	6.18	4.87799
1atm1-600x(13)	3	14.274	6.2	2.30226
1atm1-600x(6)	21	11.951	6.21	1.92448
1atm1-600x(12)	44	14.111	6.215	2.27047
1atm1-600x(13)	60	13.492	6.219	2.16948
1atm1-600x(13)	10	18.825	6.235	3.01925
1atm1-600x(12)	19	18.26	6.236	2.92816
1atm1-600x(11)	29	14.982	6.237	2.40212
1atm1-600x(11)	37	13.321	6.239	2.13512
1atm1-600x(12)	27	7.58	6.247	1.21338
1atm1-600x(9)	33	8.563	6.287	1.36202
1atm1-600x(13)	18	21.747	6.3	3.4519
1atm1-600x(11)	28	10.066	6.323	1.59197
1atm-1-overview	398	32.21	6.372	5.05493
1atm1-600x(13)	8	29.831	6.395	4.66474
1atm1-600x(13)	39	61.698	6.403	9.6358
1atm-1-overview	188	9.129	6.407	1.42485
1atm-1-overview	6	33.302	6.415	5.19127
1atm1-600x(11)	16	14.154	6.419	2.20502
1atm-1-overview	123	14.158	6.43	2.20187
1atm1-600x(5)	26	13.928	6.437	2.16374
1atm-1-overview	441	33.162	6.46	5.13344
1atm-1-overview	378	25.851	6.47	3.99552
1atm1-600x(12)	43	14.182	6.479	2.18892
1atm-1-overview	428	6.871	6.528	1.05254
1atm-1-overview	344	19.623	6.58	2.98222
1atm1-600x(13)	57	16.542	6.599	2.50674
1atm-1-overview	231	48.904	6.609	7.39961
1atm1-600x(11)	48	24.845	6.616	3.75529
1atm1-600x(10)	12	25.585	6.627	3.86072
1atm-1-overview	59	23.959	6.636	3.61046
1atm-1-overview	407	6.712	6.64	1.01084
1atm1-600x(13)	56	9.427	6.642	1.4193
1atm1-600x(11)	58	29.353	6.681	4.3935
1atm1-600x(11)	59	43.563	6.717	6.48548
1atm1-600x(13)	25	8.211	6.724	1.22115
1atm1-600x(5)	17	26.102	6.729	3.87903
1atm1-600x(12)	26	15.118	6.735	2.24469
1atm1-600x(13)	17	35.32	6.742	5.2388
1atm-1-overview	199	31.503	6.745	4.67057
1atm1-600x(11)	63	13.707	6.754	2.02946
1atm1-600x(5)	20	10.773	6.766	1.59223
1atm1-600x(10)	11	14.206	6.771	2.09807
1atm1-600x(13)	68	17.904	6.799	2.63333
1atm1-600x(12)	41	15.018	6.802	2.20788
1atm1-600x(11)	20	12.542	6.809	1.84197
1atm1-600x(5)	38	7.41	6.816	1.08715
1atm-1-overview	18	13.434	6.827	1.96778
1atm-1-overview	447	29.182	6.839	4.267
1atm1-600x(10)	24	27.897	6.841	4.07791
1atm-1-overview	388	25.799	6.878	3.75095
1atm1-600x(13)	59	24.741	6.894	3.58877
1atm1-600x(10)	13	49.357	6.934	7.11811
1atm1-600x(9)	27	19.442	6.973	2.78818
1atm1-600x(10)	9	19.844	7.022	2.82598
1atm-1-overview	437	48.3	7.024	6.87642
1atm1-600x(12)	64	12.326	7.031	1.75309
1atm-1-overview	442	16.568	7.034	2.35542
1atm1-600x(13)	58	25.32	7.057	3.58793
1atm1-600x(5)	35	18.296	7.058	2.59224
1atm1-600x(13)	23	15.201	7.068	2.15068
1atm1-600x(13)	24	70.802	7.074	10.0088
1atm-1-overview	209	27.975	7.096	3.94236
1atm1-600x(6)	18	18.945	7.116	2.66231
1atm1-600x(11)	54	17.995	7.128	2.52455
1atm1-600x(11)	64	18.996	7.176	2.64716
1atm1-600x(13)	13	38.645	7.178	5.38381
1atm1-600x(12)	24	15.554	7.181	2.16599
1atm1-600x(12)	63	22.087	7.208	3.06423
1atm1-600x(12)	13	13.034	7.213	1.80702
1atm-1-overview	49	26.651	7.234	3.68413
1atm1-600x(13)	2	23.005	7.262	3.16786
1atm1-600x(13)	14	17.281	7.28	2.37376
1atm1-600x(13)	37	11.947	7.317	1.63277
1atm1-600x(12)	17	17.523	7.324	2.39255
1atm1-600x(13)	69	11.911	7.329	1.62519
1atm-1-overview	348	24.978	7.36	3.39375
1atm1-600x(10)	33	15.45	7.363	2.09833
1atm-1-overview	11	13.958	7.409	1.88392
1atm-1-overview	160	44.193	7.434	5.94471
1atm1-600x(6)	12	76.787	7.443	10.3167
1atm-1-overview	361	53.622	7.482	7.1668
1atm1-600x(12)	15	28.103	7.493	3.75057
1atm1-600x(12)	45	32.103	7.509	4.27527
1atm1-600x(11)	4	36.943	7.563	4.8847
1atm1-600x(13)	4	17.643	7.59	2.32451
1atm1-600x(6)	4	30.396	7.623	3.98741
1atm-1-overview	21	45.32	7.648	5.92573
1atm1-600x(5)	39	11.914	7.669	1.55353
1atm1-600x(9)	26	61.276	7.71	7.9476
1atm1-600x(11)	31	16.197	7.714	2.09969
1atm-1-overview	318	22.497	7.73	2.91035
1atm1-600x(9)	28	9.114	7.802	1.16816
1atm1-600x(10)	20	9.479	7.817	1.21261
1atm1-600x(9)	23	85.306	7.846	10.8725
1atm-1-overview	12	48.113	7.852	6.12748
1atm1-600x(5)	18	9.915	7.856	1.26209
1atm-1-overview	276	32.036	7.864	4.07375
1atm1-600x(13)	64	20.271	7.877	2.57344
1atm1-600x(11)	1	12.496	7.918	1.57818
1atm1-600x(11)	62	55.639	7.951	6.99774
1atm1-600x(13)	67	14.026	8.061	1.73998
1atm1-600x(10)	28	12.009	8.11	1.48076
1atm1-600x(13)	9	10.102	8.125	1.24332
1atm1-600x(12)	52	40.923	8.14	5.0274
1atm1-600x(5)	27	53.802	8.163	6.59096
1atm1-600x(9)	2	61.832	8.176	7.56262
1atm1-600x(11)	36	16.281	8.179	1.99059
1atm1-600x(12)	5	22.685	8.182	2.77255
1atm1-600x(11)	52	25.069	8.185	3.0628
1atm1-600x(9)	25	25.694	8.189	3.13762
1atm1-600x(5)	28	28.706	8.197	3.50201
1atm-1-overview	310	17.627	8.2	2.14963
1atm1-600x(12)	48	11.045	8.231	1.34188
1atm1-600x(5)	9	74.429	8.258	9.01296
1atm1-600x(13)	33	74.44	8.265	9.00665
1atm1-600x(13)	21	31.103	8.302	3.74645
1atm1-600x(9)	21	16.258	8.356	1.94567
1atm1-600x(10)	35	12.141	8.386	1.44777
1atm1-600x(13)	44	25.419	8.442	3.01102
1atm-1-overview	103	10.184	8.456	1.20435
1atm1-600x(10)	2	13.803	8.457	1.63214
1atm1-600x(12)	37	10.678	8.498	1.25653
1atm1-600x(13)	1	36.859	8.508	4.33228
1atm1-600x(12)	36	11.969	8.516	1.40547
1atm1-600x(9)	5	15.516	8.534	1.81814
1atm-1-overview	312	39.587	8.553	4.62843
1atm1-600x(11)	26	23.387	8.602	2.71879
1atm1-600x(12)	2	27.642	8.613	3.20933
1atm1-600x(12)	62	12.411	8.634	1.43746
1atm1-600x(10)	32	25.236	8.658	2.91476
1atm1-600x(11)	5	39.38	8.67	4.5421
1atm1-600x(13)	11	23.854	8.724	2.7343
1atm1-600x(6)	5	12.939	8.725	1.48298
1atm1-600x(11)	27	25.668	8.738	2.93751
1atm1-600x(10)	29	82.873	8.753	9.46795
1atm-1-overview	5	47.472	8.759	5.4198
1atm1-600x(5)	33	70.35	8.76	8.03082
1atm1-600x(12)	31	30.283	8.773	3.45184
1atm1-600x(11)	57	123.063	8.812	13.9654
1atm1-600x(13)	12	66.768	8.904	7.49865
1atm1-600x(11)	34	56.942	8.905	6.39439
1atm1-600x(6)	11	21.788	8.933	2.43905
1atm1-600x(11)	39	33.169	8.967	3.69901
1atm1-600x(13)	19	15.875	8.973	1.7692
1atm1-600x(11)	12	27.065	9.042	2.99325
1atm1-600x(11)	15	18.461	9.062	2.03719
1atm1-600x(11)	6	54.636	9.092	6.00924
1atm1-600x(10)	8	35.541	9.103	3.90432
1atm1-600x(9)	7	45.792	9.18	4.98824
1atm1-600x(6)	10	67.877	9.195	7.38195
1atm1-600x(9)	18	17.193	9.311	1.84653
1atm1-600x(12)	51	16.337	9.369	1.74373
1atm1-600x(12)	54	30.557	9.465	3.22842
1atm1-600x(11)	33	14.788	9.474	1.5609
1atm1-600x(9)	3	18.498	9.538	1.9394
1atm1-600x(11)	14	18.77	9.607	1.95378
1atm1-600x(13)	35	33.759	9.679	3.48786
1atm1-600x(13)	53	37.546	9.708	3.86753
1atm1-600x(11)	38	14.44	9.71	1.48713
1atm1-600x(12)	58	30.923	9.739	3.17517
1atm1-600x(11)	8	19.754	9.751	2.02584
1atm1-600x(9)	31	15.771	9.837	1.60323
1atm1-600x(5)	31	20.582	10.047	2.04857
1atm1-600x(5)	37	13.931	10.056	1.38534
1atm1-600x(10)	3	38.304	10.062	3.8068
1atm1-600x(5)	4	47.24	10.104	4.67538
1atm-1-overview	283	21.906	10.197	2.14828
1atm1-600x(6)	9	19.792	10.205	1.93944
1atm1-600x(5)	5	75.299	10.266	7.33479
1atm1-600x(12)	16	54.591	10.304	5.29804
1atm1-600x(11)	10	21.839	10.362	2.1076
1atm1-600x(11)	43	51.819	10.365	4.99942
1atm1-600x(5)	32	14.287	10.396	1.37428
1atm1-600x(12)	34	22.141	10.561	2.09649
1atm1-600x(9)	30	18.179	10.687	1.70104
1atm-1-overview	293	35.883	10.758	3.33547
1atm1-600x(10)	34	32.338	10.798	2.99481
1atm1-600x(12)	40	20.761	10.801	1.92214
1atm1-600x(5)	3	21.517	10.803	1.99176
1atm1-600x(11)	65	21.524	10.826	1.98818
1atm-1-overview	302	15.426	10.883	1.41744
1atm1-600x(13)	63	18.686	10.928	1.70992
1atm-1-overview	23	15.164	10.955	1.38421
1atm1-600x(9)	6	12.777	10.992	1.16239
1atm1-600x(6)	1	116.257	11.074	10.4982
1atm1-600x(6)	7	20.047	11.129	1.80133
1atm1-600x(13)	6	23.787	11.138	2.13566
1atm1-600x(10)	23	58.436	11.237	5.20032
1atm1-600x(5)	21	42.075	11.322	3.71622
1atm1-600x(13)	29	81.872	11.395	7.18491
1atm1-600x(11)	32	77.077	11.395	6.76411
1atm1-600x(5)	24	49.908	11.502	4.33907
1atm1-600x(13)	7	45.037	11.537	3.9037
1atm1-600x(11)	19	26.09	11.617	2.24585
1atm1-600x(11)	2	41.979	11.653	3.60242
1atm1-600x(12)	20	19.788	11.819	1.67425
1atm1-600x(13)	31	45.632	11.829	3.85764
1atm1-600x(5)	11	79.764	12.16	6.55954
1atm-1-overview	1	20.011	12.177	1.64334
1atm1-600x(6)	15	97.705	12.281	7.95579
1atm1-600x(12)	7	29.109	12.345	2.35796
1atm1-600x(6)	22	24.495	12.468	1.96463
1atm1-600x(13)	52	34.481	12.632	2.72965
1atm1-600x(13)	46	27.048	12.7	2.12976
1atm1-600x(10)	22	21.227	12.719	1.66892
1atm1-600x(12)	11	34.048	12.799	2.66021
1atm1-600x(5)	10	31.218	12.938	2.41289
1atm1-600x(12)	61	54.891	12.968	4.2328
1atm1-600x(5)	19	19.576	13.006	1.50515
1atm1-600x(5)	29	28.421	13.048	2.17819
1atm1-600x(12)	49	21.314	13.09	1.62827
1atm1-600x(10)	21	57.54	13.213	4.3548
1atm1-600x(13)	45	50.134	13.532	3.70485
1atm1-600x(13)	28	16.496	13.788	1.1964
1atm1-600x(6)	17	63.826	14.554	4.38546
1atm1-600x(13)	38	78.051	15.155	5.15018
1atm1-600x(5)	15	90.563	15.221	5.94987
1atm1-600x(5)	36	30.368	15.333	1.98056
1atm1-600x(12)	39	38.594	15.481	2.49299
1atm1-600x(5)	30	56.213	15.994	3.51463
1atm1-600x(11)	53	81.895	16.167	5.06557
1atm1-600x(9)	22	36.345	16.95	2.14425
1atm-1-overview	212	43.17	17.083	2.52707
1atm1-600x(9)	11	78.425	17.902	4.3808
1atm1-600x(12)	33	31.955	21.402	1.49308
1atm1-600x(5)	34	97.882	21.42	4.56965
1atm1-600x(5)	13	29.102	22.173	1.3125
1atm1-600x(5)	25	88.362	33.847	2.61063
1atm1-600x(12)	18	58.222	36.714	1.58583

## Sheet: 1atm-2
Image	xtl #	Length (um)	Width (um)	AR
1atm2-montage	451	2.004	0.926	2.16415
1atm2-montage	212	16.604	0.965	17.2062
1atm2-montage	161	6.458	0.993	6.50352
1atm2-montage	301	3.411	1.039	3.28296
1atm2-montage	190	4.676	1.046	4.47036
1atm2-montage	427	5.413	1.06	5.1066
1atm2-montage	222	5.731	1.06	5.4066
1atm2-montage	461	7.468	1.062	7.03202
1atm2-montage	184	4.757	1.064	4.47086
1atm2-montage	271	8.324	1.074	7.75047
1atm2-montage	323	4.394	1.075	4.08744
1atm2-montage	297	2.794	1.087	2.57038
1atm2-montage	669	5.079	1.096	4.63412
1atm2-montage	34	6.254	1.106	5.65461
1atm2-montage	476	9.001	1.106	8.13834
1atm2-montage	314	5.315	1.143	4.65004
1atm2-montage	530	5.015	1.178	4.25722
1atm2-montage	386	3.145	1.18	2.66525
1atm2-montage	270	3.547	1.189	2.98318
1atm2-montage	542	6.902	1.198	5.76127
1atm2-montage	656	6.32	1.201	5.26228
1atm2-montage	566	1.535	1.209	1.26964
1atm2-montage	193	10.007	1.214	8.243
1atm2-montage	295	2.221	1.215	1.82798
1atm2-montage	658	15.412	1.215	12.6848
1atm2-montage	266	3.027	1.226	2.469
1atm2-montage	44	7.831	1.228	6.37704
1atm2-montage	482	3.657	1.246	2.93499
1atm2-montage	493	11.989	1.252	9.57588
1atm2-montage	666	3.18	1.273	2.49804
1atm2-montage	336	8.731	1.275	6.84784
1atm2-montage	162	3.43	1.279	2.68178
1atm2-montage	639	10.808	1.28	8.44375
1atm2-montage	665	4.474	1.282	3.48986
1atm2-montage	151	10.585	1.291	8.19907
1atm2-montage	334	5.969	1.328	4.49473
1atm2-montage	249	9.221	1.336	6.90195
1atm2-montage	490	4.279	1.341	3.1909
1atm2-montage	406	5.88	1.349	4.35878
1atm2-montage	634	3.993	1.352	2.9534
1atm2-montage	291	6.947	1.36	5.10809
1atm2-montage	134	3.697	1.369	2.70051
1atm2-montage	113	11.565	1.371	8.43545
1atm2-montage	32	2.687	1.381	1.94569
1atm2-montage	293	2.913	1.39	2.09568
1atm2-montage	320	9.678	1.412	6.85411
1atm2-montage	117	5.127	1.448	3.54075
1atm2-montage	257	8.437	1.46	5.77877
1atm2-montage	201	3.574	1.463	2.44293
1atm2-montage	523	5.058	1.468	3.4455
1atm2-montage	452	16.614	1.473	11.279
1atm2-montage	586	6.857	1.476	4.64566
1atm2-montage	268	9.814	1.479	6.63556
1atm2-montage	58	3.282	1.491	2.20121
1atm2-montage	126	3.507	1.491	2.35211
1atm2-montage	567	6.856	1.501	4.56762
1atm2-montage	351	4.479	1.507	2.97213
1atm2-montage	87	4.896	1.516	3.22955
1atm2-montage	9	2.892	1.517	1.90639
1atm2-montage	515	2.892	1.517	1.90639
1atm2-montage	470	9.292	1.525	6.09311
1atm2-montage	631	30.121	1.529	19.6998
1atm2-montage	234	2.975	1.531	1.94317
1atm2-montage	460	9.405	1.561	6.02498
1atm2-montage	635	6.017	1.57	3.83248
1atm2-montage	171	3.652	1.571	2.32463
1atm2-montage	108	6.85	1.601	4.27858
1atm2-montage	119	13.333	1.607	8.29683
1atm2-montage	480	7.835	1.615	4.85139
1atm2-montage	245	11.591	1.616	7.17265
1atm2-montage	343	20.283	1.639	12.3752
1atm2-montage	588	3.222	1.675	1.92358
1atm2-montage	308	7.327	1.681	4.35872
1atm2-montage	557	19.753	1.691	11.6813
1atm2-montage	335	20.446	1.692	12.0839
1atm2-montage	647	53.403	1.697	31.4691
1atm2-montage	422	7.316	1.706	4.28839
1atm2-montage	478	7.052	1.723	4.09286
1atm2-montage	147	19.427	1.728	11.2425
1atm2-montage	382	14.047	1.742	8.06372
1atm2-montage	352	5.614	1.743	3.22088
1atm2-montage	569	6.674	1.744	3.82683
1atm2-montage	420	14.225	1.767	8.05037
1atm2-montage	581	3.523	1.772	1.98815
1atm2-montage	55	18.375	1.772	10.3696
1atm2-montage	265	6.846	1.774	3.85908
1atm2-montage	64	9.891	1.774	5.57554
1atm2-montage	281	13.392	1.776	7.54054
1atm2-montage	130	28.451	1.779	15.9927
1atm2-montage	250	18.819	1.784	10.5488
1atm2-montage	141	20.467	1.797	11.3895
1atm2-montage	659	19.8	1.798	11.0122
1atm2-montage	328	5.851	1.817	3.22014
1atm2-montage	417	41.158	1.82	22.6143
1atm2-montage	384	5.554	1.823	3.04663
1atm2-montage	532	2.22	1.824	1.21711
1atm2-montage	207	13.04	1.824	7.14912
1atm2-montage	673	18.457	1.828	10.0968
1atm2-600x(7)	44	6.435	1.828	3.52024
1atm2-montage	159	19.912	1.83	10.8809
1atm2-montage	221	25.512	1.832	13.9258
1atm2-600x(3)	31	9.336	1.838	5.07943
1atm2-montage	525	5.95	1.843	3.22843
1atm2-montage	559	3.915	1.853	2.11279
1atm2-montage	14	5.521	1.864	2.96191
1atm2-600x(5)	33	7.586	1.869	4.05886
1atm2-montage	599	3.957	1.876	2.10928
1atm2-montage	111	3.583	1.883	1.90281
1atm2-montage	578	13.727	1.893	7.25145
1atm2-montage	571	5.764	1.903	3.0289
1atm2-600x(2)	59	20.64	1.91	10.8063
1atm2-montage	253	7.209	1.919	3.75664
1atm2-montage	327	2.266	1.936	1.17045
1atm2-montage	231	4.794	1.936	2.47624
1atm2-montage	627	14.095	1.951	7.2245
1atm2-montage	553	17.811	1.951	9.12916
1atm2-montage	632	6.527	1.965	3.32163
1atm2-montage	279	4.625	1.97	2.34772
1atm2-montage	282	5.295	1.975	2.68101
1atm2-montage	189	8.203	1.975	4.15342
1atm2-montage	174	44.764	1.975	22.6653
1atm2-montage	617	10.446	1.987	5.25717
1atm2-montage	545	22.875	1.991	11.4892
1atm2-montage	56	10.133	1.998	5.07157
1atm2-montage	4	4.298	2.002	2.14685
1atm2-montage	280	14.724	2.005	7.34364
1atm2-montage	96	16.908	2.006	8.42871
1atm2-montage	431	9.649	2.011	4.79811
1atm2-montage	51	60.905	2.019	30.1659
1atm2-montage	546	21.676	2.024	10.7095
1atm2-montage	587	5.155	2.029	2.54066
1atm2-montage	534	3.626	2.047	1.77137
1atm2-montage	42	13.343	2.048	6.51514
1atm2-montage	520	12.056	2.057	5.86096
1atm2-montage	445	4.836	2.058	2.34985
1atm2-montage	21	26.132	2.066	12.6486
1atm2-montage	646	2.987	2.09	1.42919
1atm2-montage	49	10.795	2.094	5.15521
1atm2-montage	467	4.896	2.102	2.32921
1atm2-montage	180	6.898	2.103	3.28008
1atm2-600x(2)	38	10.208	2.108	4.8425
1atm2-montage	341	6.065	2.114	2.86897
1atm2-montage	152	23.515	2.124	11.0711
1atm2-montage	252	3.254	2.126	1.53057
1atm2-montage	16	3.39	2.14	1.58411
1atm2-montage	135	4.81	2.14	2.24766
1atm2-montage	425	3.903	2.161	1.80611
1atm2-montage	378	22.279	2.166	10.2858
1atm2-montage	100	8.17	2.168	3.76845
1atm2-montage	292	6.905	2.175	3.17471
1atm2-600x(2)	36	12.368	2.181	5.67079
1atm2-montage	408	4.855	2.189	2.21791
1atm2-montage	527	6.08	2.192	2.77372
1atm2-montage	346	2.616	2.193	1.19289
1atm2-montage	309	10.661	2.2	4.84591
1atm2-montage	419	22.923	2.201	10.4148
1atm2-montage	99	5.704	2.218	2.57169
1atm2-montage	104	20.009	2.218	9.02119
1atm2-montage	24	11.781	2.22	5.30676
1atm2-montage	318	10.003	2.226	4.49371
1atm2-montage	657	5.527	2.228	2.4807
1atm2-montage	540	4.315	2.229	1.93585
1atm2-montage	322	4.909	2.234	2.1974
1atm2-montage	191	14.074	2.242	6.27743
1atm2-montage	186	3.9	2.25	1.73333
1atm2-montage	592	5.475	2.25	2.43333
1atm2-montage	66	8.769	2.251	3.8956
1atm2-600x(4)	6	10.944	2.255	4.85322
1atm2-montage	299	4.247	2.265	1.87506
1atm2-montage	326	2.738	2.28	1.20088
1atm2-montage	459	13.686	2.281	6
1atm2-montage	29	4.42	2.29	1.93013
1atm2-montage	363	6.04	2.29	2.63755
1atm2-montage	682	40.937	2.291	17.8686
1atm2-montage	485	3.824	2.294	1.66696
1atm2-montage	140	9.534	2.3	4.14522
1atm2-montage	182	5.935	2.303	2.57707
1atm2-montage	541	11.198	2.305	4.85813
1atm2-600x(6)	34	5.6	2.306	2.42845
1atm2-montage	3	6.634	2.314	2.8669
1atm2-montage	285	7.796	2.316	3.36615
1atm2-montage	164	7.276	2.319	3.13756
1atm2-montage	662	6.176	2.322	2.65978
1atm2-montage	483	9.445	2.322	4.06761
1atm2-montage	232	7.184	2.325	3.08989
1atm2-montage	338	9.286	2.326	3.99226
1atm2-montage	144	57.439	2.329	24.6625
1atm2-montage	611	4.27	2.331	1.83183
1atm2-montage	472	6.073	2.334	2.60197
1atm2-montage	183	14.719	2.338	6.29555
1atm2-montage	316	4.394	2.342	1.87617
1atm2-montage	458	15.696	2.343	6.6991
1atm2-montage	688	5.393	2.346	2.29881
1atm2-montage	613	9.866	2.36	4.18051
1atm2-montage	615	9.834	2.368	4.15287
1atm2-montage	20	11.187	2.368	4.72424
1atm2-montage	6	7.033	2.375	2.96126
1atm2-montage	163	5.184	2.376	2.18182
1atm2-montage	67	4.041	2.38	1.6979
1atm2-montage	68	25.655	2.381	10.7749
1atm2-montage	508	18.084	2.388	7.57286
1atm2-montage	91	3.522	2.395	1.47056
1atm2-montage	211	2.956	2.397	1.23321
1atm2-montage	261	4.967	2.412	2.05929
1atm2-montage	347	16.43	2.444	6.72259
1atm2-montage	313	3.998	2.447	1.63384
1atm2-montage	423	9.987	2.45	4.07633
1atm2-montage	438	7.359	2.453	3
1atm2-montage	267	8.167	2.458	3.32262
1atm2-montage	248	26.718	2.463	10.8477
1atm2-montage	84	10.151	2.476	4.09976
1atm2-montage	572	17.477	2.481	7.04434
1atm2-montage	123	2.784	2.484	1.12077
1atm2-montage	11	9.368	2.485	3.76982
1atm2-montage	110	14.116	2.486	5.6782
1atm2-montage	233	14.793	2.486	5.95052
1atm2-montage	10	8.81	2.489	3.53957
1atm2-montage	387	3.248	2.494	1.30233
1atm2-montage	181	13.051	2.495	5.23086
1atm2-montage	187	6.963	2.496	2.78966
1atm2-montage	350	34.875	2.501	13.9444
1atm2-montage	53	20.226	2.502	8.08393
1atm2-montage	394	19.012	2.503	7.59569
1atm2-montage	428	3.432	2.507	1.36897
1atm2-montage	454	22.804	2.508	9.0925
1atm2-montage	624	21.643	2.51	8.62271
1atm2-montage	251	21.708	2.518	8.62113
1atm2-montage	287	8.372	2.519	3.32354
1atm2-montage	583	8.373	2.519	3.32394
1atm2-montage	621	5.574	2.543	2.1919
1atm2-montage	398	10.588	2.549	4.15379
1atm2-montage	274	12.657	2.559	4.94607
1atm2-montage	457	24.704	2.575	9.59379
1atm2-montage	660	24.673	2.578	9.5706
1atm2-montage	409	12.689	2.579	4.92012
1atm2-600x(3)	7	8.104	2.585	3.13501
1atm2-montage	81	13.433	2.6	5.16654
1atm2-montage	501	8.138	2.612	3.11562
1atm2-montage	533	9.428	2.613	3.60811
1atm2-montage	512	8.315	2.618	3.17609
1atm2-montage	582	6.443	2.619	2.4601
1atm2-montage	623	10.343	2.626	3.93869
1atm2-montage	82	30.419	2.629	11.5706
1atm2-montage	263	3.84	2.636	1.45675
1atm2-montage	72	18.641	2.643	7.05297
1atm2-montage	667	14.975	2.648	5.65521
1atm2-montage	584	19.915	2.652	7.50943
1atm2-montage	365	8.361	2.664	3.13851
1atm2-montage	107	12.742	2.675	4.76336
1atm2-montage	589	10.365	2.702	3.83605
1atm2-montage	223	11.322	2.712	4.17478
1atm2-montage	651	23.95	2.719	8.80839
1atm2-montage	385	16.881	2.728	6.18805
1atm2-600x(2)	35	11.377	2.744	4.14614
1atm2-montage	215	6.685	2.751	2.43003
1atm2-montage	340	19.579	2.758	7.09898
1atm2-montage	219	7.7	2.761	2.78884
1atm2-montage	464	20.115	2.768	7.26698
1atm2-montage	436	3.764	2.779	1.35444
1atm2-montage	654	11.716	2.779	4.21591
1atm2-montage	551	17.745	2.795	6.34884
1atm2-montage	484	8.748	2.796	3.12876
1atm2-montage	570	32.478	2.8	11.5993
1atm2-montage	664	7.931	2.808	2.82443
1atm2-montage	330	53.236	2.808	18.9587
1atm2-montage	388	4.624	2.81	1.64555
1atm2-montage	579	32.547	2.81	11.5826
1atm2-montage	516	20.948	2.811	7.45215
1atm2-montage	404	19.21	2.819	6.81447
1atm2-montage	576	27.699	2.832	9.78072
1atm2-montage	469	31.291	2.841	11.0141
1atm2-montage	228	4.333	2.842	1.52463
1atm2-montage	337	31.034	2.849	10.8929
1atm2-montage	7	6.388	2.853	2.23905
1atm2-montage	288	3.722	2.856	1.30322
1atm2-montage	502	6.469	2.869	2.25479
1atm2-montage	401	7.292	2.869	2.54165
1atm2-montage	348	44.677	2.893	15.4431
1atm2-montage	148	37.592	2.904	12.9449
1atm2-600x(4)	16	11.56	2.919	3.96026
1atm2-montage	661	17.825	2.925	6.09402
1atm2-montage	597	8.339	2.934	2.84219
1atm2-montage	8	20.773	2.94	7.06565
1atm2-montage	2	8.605	2.941	2.92588
1atm2-montage	506	11.875	2.941	4.03774
1atm2-600x(6)	13	8.861	2.947	3.00679
1atm2-montage	210	12.357	2.949	4.19023
1atm2-montage	641	3.945	2.951	1.33683
1atm2-montage	488	20.773	2.956	7.0274
1atm2-montage	374	36.69	2.957	12.4078
1atm2-montage	652	5.355	2.962	1.8079
1atm2-montage	517	16.974	2.962	5.73059
1atm2-montage	360	4.89	2.967	1.64813
1atm2-montage	437	5.325	2.979	1.78751
1atm2-montage	196	15.007	2.979	5.0376
1atm2-montage	453	31.49	2.979	10.5707
1atm2-montage	124	5.944	2.98	1.99463
1atm2-montage	377	30.18	2.98	10.1275
1atm2-600x(2)	21	26.843	2.981	9.0047
1atm2-600x(6)	37	14.143	2.983	4.7412
1atm2-600x(7)	17	11.193	2.989	3.74473
1atm2-montage	604	10.328	2.99	3.45418
1atm2-montage	202	30.836	2.993	10.3027
1atm2-montage	396	13.861	2.994	4.62959
1atm2-montage	85	7.177	3.009	2.38518
1atm2-600x(3)	32	7.722	3.01	2.56545
1atm2-600x(2)	22	6.54	3.019	2.16628
1atm2-montage	344	13.519	3.02	4.47649
1atm2-600x(7)	12	6.417	3.023	2.12273
1atm2-montage	415	4.499	3.037	1.4814
1atm2-montage	629	3.984	3.049	1.30666
1atm2-montage	421	11.452	3.064	3.7376
1atm2-montage	505	20.495	3.071	6.67372
1atm2-montage	653	25.935	3.071	8.44513
1atm2-600x(3)	44	7.897	3.074	2.56897
1atm2-montage	462	8.12	3.075	2.64065
1atm2-montage	649	9.31	3.081	3.02175
1atm2-montage	284	11.554	3.081	3.75008
1atm2-montage	86	16.74	3.084	5.42802
1atm2-montage	625	12.242	3.087	3.96566
1atm2-600x(6)	40	5.317	3.087	1.72238
1atm2-600x(6)	19	9.06	3.117	2.90664
1atm2-montage	39	5.871	3.132	1.87452
1atm2-montage	296	5.858	3.139	1.8662
1atm2-montage	671	26.219	3.14	8.35
1atm2-montage	36	16.582	3.154	5.25745
1atm2-600x(3)	18	4.488	3.159	1.4207
1atm2-600x(2)	88	18.579	3.16	5.87943
1atm2-montage	447	18.712	3.165	5.91216
1atm2-montage	197	20.637	3.18	6.48962
1atm2-montage	46	16.178	3.181	5.08582
1atm2-montage	596	9.002	3.186	2.82549
1atm2-montage	61	6.717	3.19	2.10564
1atm2-600x(5)	19	20.038	3.191	6.27954
1atm2-montage	33	16.406	3.198	5.13008
1atm2-montage	353	37.215	3.201	11.6261
1atm2-600x(2)	12	8.554	3.207	2.66729
1atm2-montage	556	17.616	3.209	5.48956
1atm2-montage	455	12.768	3.211	3.97633
1atm2-600x(5)	41	15.714	3.214	4.88923
1atm2-600x(3)	21	26.441	3.219	8.21404
1atm2-montage	393	53.555	3.22	16.632
1atm2-600x(2)	81	9.163	3.22	2.84565
1atm2-600x(6)	17	8.954	3.231	2.77128
1atm2-montage	208	8.038	3.232	2.487
1atm2-montage	549	20.003	3.239	6.17567
1atm2-montage	550	4.94	3.245	1.52234
1atm2-montage	479	15.01	3.248	4.62131
1atm2-montage	434	5.14	3.249	1.58203
1atm2-montage	562	21.289	3.249	6.55248
1atm2-montage	255	26.062	3.25	8.01908
1atm2-montage	519	9.389	3.252	2.88715
1atm2-montage	362	4.874	3.254	1.49785
1atm2-montage	442	16.382	3.265	5.01746
1atm2-montage	441	12.648	3.268	3.87026
1atm2-600x(5)	44	28.261	3.268	8.6478
1atm2-montage	78	12.672	3.275	3.86931
1atm2-600x(5)	37	11.008	3.295	3.34082
1atm2-600x(7)	34	13.288	3.309	4.01571
1atm2-600x(5)	52	7.338	3.309	2.21759
1atm2-montage	278	28.901	3.31	8.73142
1atm2-montage	692	7.823	3.321	2.35562
1atm2-600x(2)	52	14.11	3.323	4.24616
1atm2-montage	80	16.19	3.324	4.87064
1atm2-montage	492	30.189	3.325	9.0794
1atm2-montage	443	11.305	3.328	3.39694
1atm2-montage	574	22.098	3.337	6.62212
1atm2-montage	73	10.717	3.338	3.21061
1atm2-montage	650	5.906	3.343	1.76668
1atm2-600x(2)	3	7.501	3.344	2.24312
1atm2-600x(3)	22	16.206	3.35	4.83761
1atm2-600x(7)	25	18.754	3.36	5.58155
1atm2-montage	575	13.061	3.372	3.87337
1atm2-montage	109	14.142	3.376	4.18898
1atm2-montage	329	105.208	3.376	31.1635
1atm2-montage	389	15.348	3.386	4.53278
1atm2-600x(3)	28	8.003	3.392	2.35938
1atm2-montage	258	11.182	3.395	3.29367
1atm2-montage	367	36.367	3.396	10.7088
1atm2-montage	577	24.908	3.414	7.29584
1atm2-600x(3)	6	22.074	3.417	6.46005
1atm2-montage	364	6.07	3.419	1.77537
1atm2-600x(3)	24	7.958	3.419	2.32758
1atm2-montage	435	27.333	3.426	7.97811
1atm2-600x(7)	42	7.823	3.426	2.28342
1atm2-montage	339	30.424	3.427	8.87774
1atm2-montage	648	6.579	3.437	1.91417
1atm2-600x(5)	43	10.569	3.448	3.06526
1atm2-montage	195	21.936	3.453	6.35274
1atm2-600x(5)	27	8.747	3.465	2.52439
1atm2-montage	1	13.598	3.474	3.91422
1atm2-600x(4)	25	19.485	3.479	5.60075
1atm2-montage	481	20.705	3.48	5.94971
1atm2-600x(4)	26	12.937	3.483	3.71433
1atm2-600x(2)	64	17.66	3.484	5.06889
1atm2-montage	18	8.606	3.49	2.4659
1atm2-600x(2)	74	5.76	3.497	1.64713
1atm2-montage	593	6.207	3.506	1.77039
1atm2-montage	283	25.592	3.507	7.29741
1atm2-600x(7)	18	12.924	3.526	3.66534
1atm2-montage	463	6.019	3.532	1.70413
1atm2-montage	5	25.939	3.532	7.344
1atm2-montage	136	9.725	3.539	2.74795
1atm2-montage	640	21.237	3.543	5.99407
1atm2-montage	598	15.986	3.546	4.50818
1atm2-montage	504	18.797	3.546	5.3009
1atm2-montage	225	5.637	3.562	1.58254
1atm2-600x(2)	76	3.768	3.58	1.05251
1atm2-montage	643	9.468	3.582	2.64322
1atm2-montage	633	12.808	3.583	3.57466
1atm2-montage	155	5.866	3.595	1.63171
1atm2-600x(7)	5	17.917	3.597	4.9811
1atm2-montage	429	9.929	3.602	2.75652
1atm2-montage	93	9.411	3.603	2.61199
1atm2-montage	573	12.771	3.607	3.54062
1atm2-montage	277	18.805	3.607	5.21347
1atm2-montage	630	40.182	3.653	10.9997
1atm2-600x(4)	39	7.969	3.659	2.17792
1atm2-montage	477	49.091	3.664	13.3982
1atm2-600x(6)	21	9.416	3.67	2.56567
1atm2-600x(7)	7	8.098	3.671	2.20594
1atm2-montage	397	12.263	3.673	3.33869
1atm2-600x(2)	85	5.451	3.674	1.48367
1atm2-montage	628	34.975	3.676	9.51442
1atm2-600x(3)	23	4.87	3.677	1.32445
1atm2-600x(3)	43	17.136	3.681	4.65526
1atm2-montage	475	7.621	3.697	2.0614
1atm2-montage	487	27.056	3.698	7.31639
1atm2-montage	395	8.21	3.699	2.21952
1atm2-montage	27	33.991	3.708	9.16694
1atm2-montage	204	5.364	3.711	1.44543
1atm2-montage	286	17.368	3.711	4.68014
1atm2-montage	304	15.535	3.714	4.18282
1atm2-montage	50	16.429	3.718	4.41877
1atm2-montage	450	20.374	3.718	5.47983
1atm2-montage	424	4.719	3.719	1.26889
1atm2-montage	199	23.933	3.722	6.43015
1atm2-montage	122	9.74	3.724	2.61547
1atm2-montage	94	34.886	3.724	9.36788
1atm2-600x(5)	40	4.592	3.724	1.23308
1atm2-montage	563	4.89	3.727	1.31205
1atm2-montage	509	28.334	3.728	7.60032
1atm2-montage	568	35.473	3.738	9.48983
1atm2-600x(5)	8	26.653	3.74	7.12647
1atm2-montage	45	32.663	3.745	8.72176
1atm2-montage	325	11.751	3.747	3.13611
1atm2-600x(7)	59	10.771	3.751	2.8715
1atm2-montage	522	9.98	3.77	2.64721
1atm2-montage	77	9.58	3.786	2.53038
1atm2-600x(7)	56	17.244	3.788	4.55227
1atm2-600x(7)	36	20.636	3.802	5.42767
1atm2-montage	145	6.028	3.807	1.5834
1atm2-600x(7)	47	6.376	3.808	1.67437
1atm2-montage	679	13.096	3.814	3.43367
1atm2-montage	474	4.687	3.815	1.22857
1atm2-montage	503	7.997	3.819	2.094
1atm2-600x(6)	36	14.02	3.819	3.67112
1atm2-montage	153	58.889	3.833	15.3637
1atm2-600x(2)	68	10.937	3.836	2.85115
1atm2-600x(5)	16	6.369	3.848	1.65515
1atm2-montage	165	4.865	3.849	1.26396
1atm2-600x(2)	78	8.109	3.85	2.10623
1atm2-montage	548	35.526	3.852	9.22274
1atm2-600x(4)	36	12.516	3.875	3.22994
1atm2-600x(7)	29	17.152	3.878	4.4229
1atm2-montage	38	9.246	3.887	2.3787
1atm2-montage	491	20.51	3.891	5.27114
1atm2-600x(7)	61	8.482	3.891	2.1799
1atm2-montage	214	19.173	3.907	4.90735
1atm2-montage	13	38.019	3.91	9.72353
1atm2-montage	146	52.445	3.928	13.3516
1atm2-montage	241	22.804	3.929	5.80402
1atm2-600x(6)	25	10.747	3.93	2.73461
1atm2-montage	433	9.221	3.934	2.34392
1atm2-600x(3)	36	4.955	3.95	1.25443
1atm2-montage	465	28.301	3.953	7.15937
1atm2-600x(2)	25	14.262	3.96	3.60152
1atm2-montage	218	10.804	3.966	2.72416
1atm2-600x(2)	19	7.919	3.972	1.99371
1atm2-600x(2)	29	13.632	3.979	3.42599
1atm2-600x(5)	56	8.492	3.987	2.12992
1atm2-montage	590	11.21	3.989	2.81023
1atm2-montage	399	7.728	3.995	1.93442
1atm2-montage	560	14.467	4.012	3.60593
1atm2-600x(2)	70	12.882	4.014	3.20927
1atm2-montage	83	23.441	4.016	5.8369
1atm2-montage	681	11.49	4.023	2.85608
1atm2-montage	206	12.7	4.025	3.15528
1atm2-600x(2)	46	6.888	4.025	1.7113
1atm2-600x(2)	24	8.605	4.028	2.1363
1atm2-600x(3)	46	43.115	4.028	10.7038
1atm2-montage	76	34.071	4.041	8.43133
1atm2-600x(2)	53	6.12	4.042	1.5141
1atm2-montage	158	37.362	4.046	9.23431
1atm2-montage	498	38.259	4.053	9.43967
1atm2-600x(7)	52	8.752	4.053	2.15939
1atm2-montage	496	5.991	4.056	1.47707
1atm2-600x(2)	16	5.555	4.061	1.36789
1atm2-montage	392	13.128	4.074	3.22239
1atm2-montage	430	28.279	4.075	6.93963
1atm2-600x(6)	10	5.65	4.084	1.38345
1atm2-600x(2)	42	7.468	4.089	1.82636
1atm2-600x(7)	32	9.052	4.089	2.21374
1atm2-600x(5)	9	11.215	4.089	2.74272
1atm2-montage	244	90.572	4.117	21.9995
1atm2-600x(7)	28	21.066	4.122	5.11063
1atm2-600x(3)	33	41.026	4.127	9.94088
1atm2-montage	310	9.671	4.135	2.33881
1atm2-600x(2)	49	19.592	4.136	4.73694
1atm2-600x(3)	47	7.28	4.163	1.74874
1atm2-600x(2)	56	6.221	4.17	1.49185
1atm2-montage	35	9.863	4.174	2.36296
1atm2-montage	380	8.6	4.179	2.05791
1atm2-montage	636	4.595	4.223	1.08809
1atm2-600x(5)	47	10.409	4.224	2.46425
1atm2-montage	456	33.157	4.234	7.83113
1atm2-montage	600	45.82	4.235	10.8194
1atm2-600x(7)	53	5.543	4.245	1.30577
1atm2-montage	468	8.185	4.246	1.9277
1atm2-montage	381	27.177	4.259	6.38108
1atm2-montage	466	32.932	4.263	7.72508
1atm2-montage	602	8.652	4.271	2.02576
1atm2-600x(7)	27	12.346	4.272	2.88998
1atm2-montage	256	44.107	4.28	10.3054
1atm2-600x(7)	48	8.192	4.281	1.91357
1atm2-montage	26	40.493	4.287	9.44553
1atm2-montage	254	9.577	4.299	2.22773
1atm2-montage	169	21.925	4.302	5.09647
1atm2-600x(2)	94	5.909	4.303	1.37323
1atm2-600x(3)	48	28.044	4.304	6.5158
1atm2-montage	106	83.799	4.305	19.4655
1atm2-montage	307	83.947	4.319	19.4367
1atm2-montage	358	19.206	4.322	4.44378
1atm2-montage	349	11.141	4.331	2.57239
1atm2-600x(5)	46	21.491	4.337	4.95527
1atm2-montage	359	10.342	4.34	2.38295
1atm2-600x(5)	29	23.674	4.344	5.44982
1atm2-montage	489	14.943	4.347	3.43754
1atm2-montage	31	8.649	4.35	1.98828
1atm2-600x(5)	38	19.863	4.355	4.56096
1atm2-600x(3)	15	54.929	4.358	12.6042
1atm2-600x(7)	40	16.712	4.372	3.82251
1atm2-montage	446	5.471	4.379	1.24937
1atm2-montage	192	8.968	4.383	2.04609
1atm2-montage	672	14.781	4.383	3.37235
1atm2-montage	414	15.473	4.394	3.52139
1atm2-montage	139	39.55	4.394	9.00091
1atm2-600x(6)	35	30.173	4.396	6.86374
1atm2-600x(7)	10	14.872	4.403	3.3777
1atm2-600x(3)	9	7.49	4.414	1.69687
1atm2-montage	213	28.469	4.415	6.44824
1atm2-600x(2)	4	16.46	4.418	3.72567
1atm2-600x(5)	39	17.634	4.43	3.98059
1atm2-600x(6)	38	4.892	4.435	1.10304
1atm2-montage	400	11.37	4.437	2.56254
1atm2-montage	15	12.487	4.445	2.80922
1atm2-600x(5)	7	13.541	4.459	3.03678
1atm2-montage	154	56.152	4.465	12.576
1atm2-montage	224	56.028	4.478	12.5118
1atm2-montage	70	51.907	4.512	11.5042
1atm2-montage	203	41.525	4.514	9.19916
1atm2-montage	407	8.167	4.524	1.80526
1atm2-montage	75	23.784	4.526	5.25497
1atm2-600x(7)	45	16.207	4.529	3.57849
1atm2-montage	531	16.406	4.535	3.61764
1atm2-600x(6)	7	12.088	4.539	2.66314
1atm2-montage	127	17.798	4.541	3.9194
1atm2-montage	115	25.631	4.542	5.64311
1atm2-montage	524	4.966	4.552	1.09095
1atm2-montage	88	9.132	4.563	2.00131
1atm2-600x(6)	23	13.823	4.58	3.01812
1atm2-montage	173	17.635	4.583	3.84792
1atm2-montage	306	18.598	4.608	4.03602
1atm2-montage	449	13.638	4.614	2.95579
1atm2-montage	131	8.172	4.625	1.76692
1atm2-montage	235	89.34	4.627	19.3084
1atm2-600x(2)	31	9.941	4.636	2.14431
1atm2-montage	200	15.755	4.637	3.39767
1atm2-600x(4)	20	27.126	4.644	5.84109
1atm2-600x(2)	54	15.828	4.645	3.40753
1atm2-600x(2)	69	10.474	4.652	2.2515
1atm2-600x(2)	77	21.072	4.66	4.52189
1atm2-montage	687	6.611	4.696	1.40779
1atm2-600x(6)	39	16.726	4.698	3.56024
1atm2-montage	342	10.196	4.699	2.16982
1atm2-montage	114	17.067	4.705	3.62742
1atm2-montage	112	43.433	4.712	9.21753
1atm2-montage	514	16.432	4.713	3.48653
1atm2-montage	494	34.908	4.717	7.40047
1atm2-600x(3)	38	11.332	4.72	2.40085
1atm2-600x(2)	51	8.111	4.734	1.71335
1atm2-montage	670	19.367	4.748	4.07898
1atm2-600x(5)	57	20.083	4.761	4.21823
1atm2-600x(2)	13	7.132	4.764	1.49706
1atm2-600x(5)	25	10.235	4.778	2.14211
1atm2-montage	668	44.83	4.783	9.37278
1atm2-montage	333	9.236	4.786	1.9298
1atm2-montage	637	14.197	4.789	2.9645
1atm2-montage	137	22.328	4.791	4.6604
1atm2-montage	125	39.453	4.798	8.2228
1atm2-600x(4)	19	13.173	4.801	2.7438
1atm2-montage	69	42.514	4.818	8.82399
1atm2-montage	315	28.674	4.837	5.92805
1atm2-600x(7)	20	25.827	4.847	5.32845
1atm2-montage	305	14.339	4.848	2.95771
1atm2-600x(5)	3	13.794	4.86	2.83827
1atm2-600x(4)	4	22.135	4.867	4.54798
1atm2-montage	120	20.955	4.871	4.30199
1atm2-montage	622	7.029	4.872	1.44273
1atm2-montage	607	12.179	4.876	2.49774
1atm2-600x(7)	24	17.354	4.882	3.55469
1atm2-montage	595	10.501	4.884	2.15008
1atm2-montage	642	20.428	4.898	4.17068
1atm2-montage	608	12.793	4.906	2.60762
1atm2-montage	371	7.597	4.908	1.54788
1atm2-montage	619	12.257	4.928	2.48722
1atm2-600x(5)	49	28.788	4.93	5.83935
1atm2-600x(4)	18	17.021	4.94	3.44555
1atm2-600x(7)	58	8.841	4.941	1.78931
1atm2-600x(2)	15	19.296	4.944	3.90291
1atm2-600x(7)	54	14.794	4.962	2.98146
1atm2-montage	95	8.732	4.966	1.75836
1atm2-montage	345	32.336	4.972	6.50362
1atm2-600x(2)	37	23.596	4.972	4.74578
1atm2-montage	357	15.016	4.977	3.01708
1atm2-montage	128	46.511	4.988	9.32458
1atm2-montage	538	7.744	4.989	1.55221
1atm2-montage	116	18.861	4.992	3.77825
1atm2-montage	331	31.383	5.005	6.27033
1atm2-montage	236	106.907	5.012	21.3302
1atm2-montage	655	16.358	5.013	3.26312
1atm2-600x(3)	16	22.601	5.013	4.50848
1atm2-600x(2)	60	9.383	5.022	1.86838
1atm2-montage	101	8.025	5.025	1.59701
1atm2-montage	555	8.36	5.025	1.66368
1atm2-600x(5)	12	31.26	5.025	6.2209
1atm2-montage	19	11.042	5.027	2.19654
1atm2-montage	332	38.273	5.03	7.60895
1atm2-montage	473	34.262	5.043	6.79397
1atm2-montage	638	17.248	5.048	3.4168
1atm2-600x(5)	54	23.976	5.051	4.74678
1atm2-montage	149	80.228	5.066	15.8366
1atm2-montage	209	22.31	5.067	4.403
1atm2-montage	273	5.954	5.073	1.17366
1atm2-montage	302	9.159	5.103	1.79483
1atm2-montage	118	21.551	5.112	4.21577
1atm2-600x(3)	37	10.798	5.113	2.11187
1atm2-montage	97	28.163	5.122	5.49844
1atm2-montage	220	73.452	5.127	14.3265
1atm2-montage	143	10.954	5.129	2.1357
1atm2-600x(3)	51	26.419	5.136	5.14389
1atm2-montage	176	8.483	5.151	1.64686
1atm2-600x(6)	6	12.067	5.16	2.33857
1atm2-montage	168	7.677	5.165	1.48635
1atm2-montage	680	30.26	5.169	5.85413
1atm2-600x(5)	26	15.402	5.172	2.97796
1atm2-montage	626	8.249	5.175	1.59401
1atm2-600x(4)	38	35.829	5.176	6.92214
1atm2-600x(4)	5	43.242	5.176	8.35433
1atm2-600x(5)	51	28.38	5.181	5.47771
1atm2-montage	513	7.78	5.183	1.50106
1atm2-montage	677	6.39	5.201	1.22861
1atm2-montage	103	11.082	5.207	2.12829
1atm2-600x(4)	9	6.415	5.225	1.22775
1atm2-600x(5)	24	22.495	5.243	4.29048
1atm2-montage	246	32.847	5.255	6.25062
1atm2-montage	609	23.27	5.256	4.42732
1atm2-montage	561	9.82	5.257	1.86799
1atm2-montage	369	11.829	5.263	2.24758
1atm2-montage	62	39.732	5.265	7.54644
1atm2-montage	65	26.487	5.274	5.02218
1atm2-600x(6)	18	18.724	5.288	3.54085
1atm2-600x(3)	29	30.828	5.291	5.8265
1atm2-600x(5)	4	28.8	5.311	5.42271
1atm2-600x(3)	42	33.351	5.321	6.26781
1atm2-600x(4)	27	5.897	5.334	1.10555
1atm2-montage	311	30.31	5.338	5.67816
1atm2-600x(2)	9	11.573	5.351	2.16277
1atm2-600x(4)	32	15.108	5.353	2.82234
1atm2-600x(4)	11	56.068	5.353	10.4741
1atm2-600x(2)	58	25.506	5.38	4.74089
1atm2-montage	471	6.872	5.402	1.27212
1atm2-600x(5)	1	34.077	5.403	6.30705
1atm2-600x(3)	11	73.708	5.405	13.637
1atm2-600x(5)	48	10.508	5.418	1.93946
1atm2-600x(3)	25	44.1	5.426	8.12753
1atm2-600x(3)	39	59.458	5.428	10.9539
1atm2-montage	507	6.524	5.431	1.20125
1atm2-montage	616	10.071	5.445	1.84959
1atm2-600x(3)	2	74.403	5.449	13.6544
1atm2-600x(3)	30	48.922	5.469	8.94533
1atm2-600x(3)	27	52.179	5.469	9.54087
1atm2-600x(7)	35	29.645	5.481	5.40868
1atm2-600x(4)	31	7.82	5.483	1.42623
1atm2-600x(3)	5	113.091	5.499	20.5657
1atm2-montage	198	45.12	5.504	8.19767
1atm2-600x(7)	2	6.588	5.506	1.19651
1atm2-600x(2)	89	35.301	5.525	6.38932
1atm2-montage	156	16.239	5.548	2.927
1atm2-montage	243	51.227	5.55	9.23009
1atm2-montage	390	17.873	5.56	3.21457
1atm2-600x(2)	26	36.188	5.561	6.50746
1atm2-600x(4)	7	49.761	5.572	8.93055
1atm2-montage	142	18.613	5.575	3.33865
1atm2-600x(6)	31	34.461	5.583	6.17249
1atm2-montage	37	10.002	5.6	1.78607
1atm2-montage	375	46.746	5.609	8.33411
1atm2-600x(7)	50	14.153	5.609	2.52327
1atm2-montage	356	46.736	5.61	8.33084
1atm2-montage	565	52.075	5.637	9.23807
1atm2-montage	237	16.147	5.653	2.85636
1atm2-600x(7)	49	15.968	5.683	2.80978
1atm2-montage	276	33.942	5.691	5.96415
1atm2-600x(4)	8	76.28	5.693	13.3989
1atm2-montage	564	25.939	5.698	4.5523
1atm2-600x(6)	11	18.401	5.739	3.20631
1atm2-600x(5)	14	30.918	5.757	5.37051
1atm2-montage	260	20.416	5.76	3.54444
1atm2-600x(3)	19	39.941	5.769	6.92338
1atm2-montage	205	39.939	5.771	6.92064
1atm2-montage	676	18.13	5.779	3.13722
1atm2-montage	269	29.048	5.779	5.02648
1atm2-600x(3)	40	16.176	5.808	2.78512
1atm2-600x(4)	30	29.826	5.854	5.09498
1atm2-montage	537	8.508	5.87	1.4494
1atm2-600x(6)	29	29.637	5.872	5.04717
1atm2-600x(4)	10	17.357	5.886	2.94886
1atm2-montage	511	12.69	5.89	2.1545
1atm2-600x(7)	51	8.327	5.9	1.41136
1atm2-montage	644	23.687	5.905	4.01135
1atm2-600x(3)	12	54.302	5.907	9.19282
1atm2-montage	690	11.072	5.912	1.8728
1atm2-montage	167	14.691	5.926	2.47908
1atm2-600x(6)	22	14.315	5.934	2.41237
1atm2-montage	178	77.322	5.944	13.0084
1atm2-600x(2)	44	22.812	5.963	3.82559
1atm2-600x(4)	3	18.206	5.986	3.04143
1atm2-600x(4)	17	14.482	6	2.41367
1atm2-600x(3)	26	66.899	6.017	11.1183
1atm2-montage	129	71.088	6.031	11.7871
1atm2-600x(2)	7	26.513	6.033	4.39466
1atm2-montage	262	9.241	6.043	1.52921
1atm2-montage	663	31.71	6.05	5.24132
1atm2-montage	259	21.661	6.052	3.57915
1atm2-montage	22	48.237	6.072	7.94417
1atm2-montage	166	13.834	6.098	2.26861
1atm2-600x(5)	42	18.229	6.115	2.98103
1atm2-montage	312	24.548	6.124	4.00849
1atm2-montage	188	8.803	6.133	1.43535
1atm2-montage	526	16.933	6.138	2.75872
1atm2-montage	691	10.162	6.143	1.65424
1atm2-600x(4)	13	64.311	6.156	10.4469
1atm2-montage	448	18.435	6.159	2.99318
1atm2-montage	319	19	6.163	3.08291
1atm2-600x(2)	86	20.509	6.165	3.32668
1atm2-montage	554	33.355	6.171	5.40512
1atm2-montage	605	8.235	6.187	1.33102
1atm2-montage	495	19.826	6.204	3.19568
1atm2-montage	432	29.91	6.205	4.82031
1atm2-montage	63	52.796	6.248	8.45006
1atm2-montage	543	7.979	6.259	1.2748
1atm2-montage	411	13.386	6.264	2.13697
1atm2-600x(7)	8	18.522	6.269	2.95454
1atm2-montage	678	13.986	6.285	2.2253
1atm2-montage	157	25.818	6.286	4.10722
1atm2-montage	90	29.539	6.289	4.69693
1atm2-600x(5)	45	21.04	6.29	3.34499
1atm2-600x(6)	5	8.548	6.305	1.35575
1atm2-montage	247	36.616	6.308	5.80469
1atm2-montage	242	8.975	6.316	1.42099
1atm2-600x(4)	15	51.858	6.322	8.20278
1atm2-600x(4)	28	12.169	6.329	1.92274
1atm2-montage	440	33.205	6.331	5.24483
1atm2-600x(7)	13	22.239	6.338	3.50884
1atm2-600x(2)	47	10.111	6.341	1.59454
1atm2-montage	528	49.047	6.398	7.66599
1atm2-600x(6)	3	21.079	6.399	3.29411
1atm2-600x(6)	15	12.503	6.408	1.95115
1atm2-montage	620	11.995	6.414	1.87013
1atm2-600x(7)	6	55.919	6.415	8.71691
1atm2-montage	614	12.148	6.431	1.88898
1atm2-600x(6)	20	24.446	6.461	3.78362
1atm2-600x(7)	46	23.05	6.489	3.55217
1atm2-600x(7)	37	12.697	6.496	1.95459
1atm2-montage	89	8.198	6.503	1.26065
1atm2-montage	238	39.631	6.552	6.04869
1atm2-montage	413	11.261	6.562	1.71609
1atm2-montage	12	17.799	6.569	2.70954
1atm2-600x(4)	33	35.769	6.601	5.41872
1atm2-montage	355	56.538	6.604	8.56118
1atm2-600x(6)	33	24.603	6.653	3.69803
1atm2-montage	366	17.616	6.656	2.64663
1atm2-montage	121	32.941	6.669	4.93942
1atm2-montage	558	9.035	6.704	1.3477
1atm2-montage	372	10.392	6.705	1.54989
1atm2-600x(7)	22	24.162	6.71	3.60089
1atm2-600x(6)	2	15.678	6.717	2.33408
1atm2-montage	133	25.245	6.737	3.74722
1atm2-600x(7)	19	21.037	6.753	3.11521
1atm2-600x(2)	62	37.811	6.755	5.59748
1atm2-montage	79	55.378	6.779	8.16905
1atm2-600x(6)	32	49.986	6.788	7.36388
1atm2-montage	354	27.656	6.827	4.05097
1atm2-600x(7)	39	15.447	6.848	2.2557
1atm2-600x(3)	8	37.388	6.889	5.4272
1atm2-montage	370	25.227	6.895	3.65874
1atm2-montage	535	26.746	6.914	3.86838
1atm2-600x(2)	23	14.199	6.916	2.05307
1atm2-600x(5)	11	44.743	6.95	6.43784
1atm2-montage	43	11.483	6.965	1.64867
1atm2-600x(2)	5	10.309	6.965	1.48011
1atm2-600x(7)	60	25.631	6.973	3.67575
1atm2-600x(3)	50	16.305	6.98	2.33596
1atm2-600x(3)	20	49.881	6.987	7.13912
1atm2-600x(5)	35	42.298	6.987	6.05381
1atm2-600x(2)	63	14.923	6.988	2.13552
1atm2-600x(3)	17	58.157	6.999	8.30933
1atm2-montage	294	9.099	7.009	1.29819
1atm2-600x(2)	43	20.054	7.009	2.86118
1atm2-600x(4)	35	66.806	7.012	9.52738
1atm2-600x(5)	2	42.857	7.024	6.10151
1atm2-montage	52	19.561	7.047	2.77579
1atm2-montage	54	25.973	7.074	3.67161
1atm2-600x(5)	31	48.649	7.148	6.80596
1atm2-montage	28	72.994	7.152	10.2061
1atm2-600x(2)	57	12.531	7.164	1.74916
1atm2-montage	591	40.327	7.183	5.61423
1atm2-600x(2)	83	30.679	7.195	4.26393
1atm2-600x(2)	8	39.781	7.211	5.51671
1atm2-600x(2)	65	11.16	7.216	1.54656
1atm2-600x(5)	53	25.142	7.293	3.44742
1atm2-montage	361	20.433	7.299	2.79942
1atm2-montage	684	33.397	7.34	4.55
1atm2-montage	499	9.474	7.408	1.27889
1atm2-600x(7)	41	49.14	7.41	6.63158
1atm2-montage	618	30.382	7.419	4.09516
1atm2-montage	272	41.142	7.435	5.53356
1atm2-600x(5)	5	68.498	7.439	9.20796
1atm2-600x(7)	43	37.593	7.449	5.04672
1atm2-600x(2)	6	11.069	7.456	1.48458
1atm2-montage	150	47.046	7.459	6.30728
1atm2-600x(3)	14	28.876	7.541	3.8292
1atm2-montage	177	24.381	7.571	3.22031
1atm2-600x(4)	1	76.083	7.574	10.0453
1atm2-600x(2)	61	21.601	7.58	2.84974
1atm2-montage	416	27.56	7.597	3.62775
1atm2-600x(4)	34	33.015	7.604	4.34179
1atm2-600x(5)	13	16.259	7.614	2.13541
1atm2-montage	40	22.964	7.626	3.01128
1atm2-600x(2)	2	13.695	7.628	1.79536
1atm2-600x(6)	1	15.5	7.632	2.03092
1atm2-montage	239	21.739	7.645	2.84356
1atm2-montage	601	16.024	7.665	2.09054
1atm2-montage	383	139.121	7.746	17.9604
1atm2-montage	426	20.199	7.751	2.60599
1atm2-montage	226	25.329	7.8	3.24731
1atm2-600x(5)	18	47.357	7.823	6.05356
1atm2-montage	539	27.241	7.835	3.47683
1atm2-600x(5)	23	55.122	7.865	7.00852
1atm2-600x(3)	1	49.781	7.879	6.31819
1atm2-600x(5)	15	27.227	7.903	3.44515
1atm2-600x(7)	26	48.63	7.93	6.13241
1atm2-montage	185	56.224	7.946	7.07576
1atm2-montage	264	10.824	7.949	1.36168
1atm2-600x(7)	38	13.42	7.972	1.68339
1atm2-montage	410	37.473	8.028	4.66779
1atm2-montage	105	61.064	8.035	7.59975
1atm2-600x(6)	16	10.518	8.07	1.30335
1atm2-600x(5)	34	10.465	8.073	1.2963
1atm2-600x(3)	35	30.856	8.078	3.81976
1atm2-montage	685	46.933	8.096	5.79706
1atm2-600x(2)	27	12.927	8.156	1.58497
1atm2-600x(5)	20	53.149	8.165	6.50937
1atm2-montage	172	16.385	8.166	2.00649
1atm2-montage	536	25.437	8.171	3.11308
1atm2-600x(6)	8	61.723	8.245	7.48611
1atm2-montage	547	65.225	8.246	7.9099
1atm2-montage	603	36.963	8.276	4.46629
1atm2-600x(6)	27	102.444	8.316	12.3189
1atm2-montage	497	16.431	8.338	1.97062
1atm2-montage	30	37.122	8.426	4.40565
1atm2-600x(6)	9	52.415	8.44	6.21031
1atm2-600x(2)	87	30.746	8.468	3.63085
1atm2-600x(7)	21	28.236	8.566	3.29629
1atm2-600x(3)	34	83.771	8.569	9.77605
1atm2-600x(2)	48	13.871	8.611	1.61085
1atm2-600x(6)	28	58.628	8.657	6.77232
1atm2-montage	102	39.541	8.679	4.55594
1atm2-600x(5)	22	54.69	8.682	6.29924
1atm2-600x(5)	28	57.926	8.693	6.66352
1atm2-600x(3)	41	63.639	8.719	7.29889
1atm2-montage	580	26.746	8.743	3.05913
1atm2-montage	689	28.376	8.746	3.24445
1atm2-600x(4)	14	46.333	8.801	5.26452
1atm2-600x(2)	11	32.379	8.877	3.64752
1atm2-600x(6)	30	39.267	8.877	4.42345
1atm2-600x(2)	41	11.628	8.88	1.30946
1atm2-montage	544	18.615	8.891	2.09369
1atm2-montage	160	19.695	8.909	2.21069
1atm2-600x(3)	4	52.874	8.911	5.93357
1atm2-montage	47	49.104	8.923	5.50308
1atm2-600x(5)	21	23.113	8.982	2.57326
1atm2-montage	17	39.633	9.012	4.3978
1atm2-montage	373	27.042	9.053	2.98708
1atm2-montage	170	30.343	9.125	3.32526
1atm2-montage	645	73.149	9.134	8.00843
1atm2-montage	412	17.075	9.16	1.86408
1atm2-montage	57	43.61	9.204	4.73816
1atm2-600x(4)	29	50.191	9.232	5.43663
1atm2-montage	98	29.079	9.254	3.14232
1atm2-montage	418	33.057	9.263	3.56871
1atm2-600x(7)	3	120.128	9.277	12.949
1atm2-montage	612	12.13	9.333	1.29969
1atm2-600x(2)	33	19.922	9.357	2.1291
1atm2-montage	391	43.399	9.369	4.63219
1atm2-600x(2)	91	18.623	9.455	1.96965
1atm2-600x(5)	55	27.883	9.462	2.94684
1atm2-montage	175	28.503	9.471	3.0095
1atm2-montage	217	21.034	9.513	2.21108
1atm2-montage	290	20.16	9.54	2.11321
1atm2-montage	275	31.677	9.635	3.2877
1atm2-montage	321	23.224	9.647	2.40738
1atm2-600x(4)	2	26.918	9.738	2.76422
1atm2-montage	674	18.795	9.794	1.91903
1atm2-600x(4)	12	74.593	9.885	7.54608
1atm2-600x(5)	32	111.419	9.919	11.2329
1atm2-600x(7)	11	10.986	9.927	1.10668
1atm2-600x(2)	92	16.607	9.936	1.6714
1atm2-600x(7)	15	42.7	9.936	4.2975
1atm2-600x(5)	36	19.977	9.995	1.9987
1atm2-montage	379	47.298	10.002	4.72885
1atm2-montage	675	31.183	10.074	3.09539
1atm2-600x(7)	31	36.231	10.115	3.58191
1atm2-montage	510	45.272	10.118	4.4744
1atm2-600x(5)	17	60.249	10.259	5.87279
1atm2-montage	59	19.74	10.316	1.91353
1atm2-600x(4)	23	20.419	10.496	1.94541
1atm2-600x(2)	73	82.388	10.51	7.83901
1atm2-montage	74	51.061	10.521	4.85325
1atm2-600x(4)	22	157.564	10.529	14.9648
1atm2-montage	179	27.837	10.57	2.63359
1atm2-montage	403	19.138	10.65	1.797
1atm2-montage	230	118.24	10.678	11.0732
1atm2-600x(2)	90	35.438	10.705	3.31042
1atm2-600x(2)	55	111.196	10.739	10.3544
1atm2-600x(2)	39	46.016	10.766	4.2742
1atm2-600x(7)	16	20.651	10.775	1.91657
1atm2-montage	439	37.079	10.811	3.42975
1atm2-montage	298	49.362	10.835	4.55579
1atm2-600x(2)	79	32.339	10.846	2.98165
1atm2-montage	610	56.349	10.854	5.19154
1atm2-600x(2)	84	60.154	11.022	5.45763
1atm2-montage	138	32.017	11.066	2.89328
1atm2-600x(5)	50	90.982	11.078	8.21285
1atm2-montage	71	75.548	11.133	6.78595
1atm2-montage	227	48.998	11.15	4.39444
1atm2-montage	552	19.337	11.151	1.7341
1atm2-montage	303	34.056	11.181	3.04588
1atm2-600x(6)	26	72.275	11.296	6.39828
1atm2-montage	500	48.411	11.327	4.27395
1atm2-montage	686	36.616	11.478	3.1901
1atm2-montage	300	33.42	11.505	2.90482
1atm2-600x(7)	23	23.261	11.533	2.01691
1atm2-600x(6)	14	17.636	11.735	1.50285
1atm2-600x(6)	24	20.287	11.755	1.72582
1atm2-600x(2)	17	54.793	11.761	4.65887
1atm2-montage	368	18.244	11.893	1.53401
1atm2-montage	216	83.584	11.905	7.02092
1atm2-montage	444	20.714	12.079	1.71488
1atm2-600x(5)	10	26.521	12.134	2.18568
1atm2-montage	60	61.113	12.169	5.02202
1atm2-montage	529	18.031	12.352	1.45976
1atm2-600x(4)	37	31.365	12.566	2.49602
1atm2-600x(7)	57	28.881	12.671	2.2793
1atm2-600x(2)	72	28.367	12.779	2.21981
1atm2-600x(3)	10	85.873	13.052	6.5793
1atm2-600x(2)	50	43.249	13.301	3.25156
1atm2-montage	405	48.282	13.565	3.55931
1atm2-montage	376	48.079	13.567	3.54382
1atm2-600x(7)	30	45.967	13.587	3.38316
1atm2-600x(4)	21	101.21	13.689	7.39353
1atm2-600x(6)	12	22.567	13.714	1.64554
1atm2-600x(7)	62	44.255	13.76	3.21621
1atm2-600x(2)	18	41.771	13.78	3.03128
1atm2-montage	486	59.409	13.83	4.29566
1atm2-montage	25	22.016	13.986	1.57415
1atm2-600x(2)	45	41.931	14.135	2.96647
1atm2-600x(3)	45	80.907	14.244	5.68008
1atm2-montage	132	55.736	14.666	3.80035
1atm2-montage	92	31.695	14.814	2.13953
1atm2-600x(2)	10	94.601	15.296	6.18469
1atm2-montage	606	47.295	15.743	3.00419
1atm2-600x(2)	82	39.365	15.825	2.48752
1atm2-600x(7)	33	62.148	15.847	3.92175
1atm2-600x(3)	3	40.7	15.877	2.56346
1atm2-montage	518	17.304	15.961	1.08414
1atm2-montage	594	21.405	15.969	1.34041
1atm2-600x(7)	1	90.554	16.228	5.58011
1atm2-600x(2)	34	33.058	16.342	2.02289
1atm2-montage	402	25.023	16.6	1.50741
1atm2-600x(3)	49	65.344	16.984	3.84739
1atm2-montage	683	58.395	17.266	3.38208
1atm2-montage	240	53.828	17.299	3.11162
1atm2-600x(2)	28	47.21	17.325	2.72496
1atm2-600x(2)	32	35.713	17.996	1.9845
1atm2-montage	229	109.607	18.098	6.0563
1atm2-600x(2)	40	26.253	18.137	1.44748
1atm2-600x(5)	6	76.863	18.257	4.21006
1atm2-600x(5)	30	63.001	18.258	3.4506
1atm2-montage	521	27.512	18.667	1.47383
1atm2-600x(7)	9	36.738	19.242	1.90926
1atm2-montage	324	35.901	19.259	1.86412
1atm2-600x(7)	14	52.859	19.283	2.74122
1atm2-montage	48	35.857	19.372	1.85097
1atm2-montage	41	42.899	19.598	2.18895
1atm2-montage	23	36.912	19.705	1.87323
1atm2-montage	289	60.939	19.763	3.08349
1atm2-600x(7)	55	30.27	20.506	1.47615
1atm2-600x(2)	71	82.301	20.574	4.00024
1atm2-montage	585	39.688	20.737	1.91387
1atm2-600x(3)	13	40.884	21.024	1.94463
1atm2-600x(2)	75	42.135	22.014	1.91401
1atm2-600x(2)	93	24.614	22.376	1.10002
1atm2-600x(7)	4	36.446	22.992	1.58516
1atm2-600x(6)	4	32.815	23.885	1.37387
1atm2-600x(2)	14	45.614	24.365	1.87211
1atm2-600x(2)	67	34.356	27.94	1.22963
1atm2-montage	194	71.893	30.395	2.36529
1atm2-600x(2)	20	48.066	30.949	1.55307
1atm2-600x(2)	66	52.398	33.071	1.58441
1atm2-600x(2)	80	49.145	34.065	1.44268
1atm2-600x(2)	30	85.182	35.929	2.37084
1atm2-montage	317	47.353	37.059	1.27777
1atm2-600x(2)	1	82.944	37.17	2.23148
1atm2-600x(4)	24	55.621	41.845	1.32921

## Sheet: 1atm-3
Image	xtl #	Length (um)	Width (um)	AR (w/l)
1atm_3 montage chip 2	105	191.906	1.006	0.00524215
1atm_3 montage chip 2	15	178.265	2.506	0.0140577
1atm3-600x(6)	20	198.17	3.625	0.0182924
1atm_3 montage chip 2	104	88.049	1.711	0.0194324
1atm_3 montage chip 2	24	221.935	4.924	0.0221867
1atm_3 montage chip 2	3	64.479	1.458	0.022612
1atm_3 montage chip 2	45	172.111	4.119	0.0239322
1atm_3 montage chip 2	31	68.594	1.704	0.0248418
1atm_3 montage chip 2	108	68.961	1.896	0.0274938
1atm_3 montage chip 2	22	63.015	1.87	0.0296755
1atm_3 montage chip 2	26	142.421	4.311	0.0302694
1atm_3 montage chip 2	25	117.296	3.565	0.0303932
1atm_3 montage chip 2	20	126.886	3.98	0.0313667
1atm_3 montage chip 2	75	194.065	6.444	0.0332054
1atm3-600x(1)	2	205.1	6.855	0.0334227
1atm_3 montage chip 2	18	379.689	12.908	0.0339962
1atm_3 montage chip 2	2	91.307	3.11	0.0340609
1atm_3 montage chip 2	55	158.697	5.573	0.0351172
1atm3-600x(10)	1	303.31	11.034	0.0363786
1atm3-600x(4)	2	113.73	4.179	0.0367449
1atm_3 montage chip 2	23	357.345	13.397	0.0374904
1atm_3 montage chip 2	71	36.298	1.375	0.0378809
1atm_3 montage chip 2	49	185.353	7.391	0.0398753
1atm_3 montage chip 2	76	191.378	7.662	0.0400359
1atm3-450x(1)	1	324.134	13.297	0.0410232
1atm3-600x(3)	22	154.8	6.437	0.0415827
1atm_3 montage chip 2	58	175.984	7.467	0.04243
1atm_3 montage chip 2	34	73.706	3.223	0.0437278
1atm_3 montage chip 2	42	119.547	5.228	0.0437318
1atm3-600x(4)	1	154.719	7.018	0.0453597
1atm3-450x(4)	11	248.191	11.44	0.0460935
1atm_3 montage chip 2	78	32.737	1.57	0.047958
1atm_3 montage chip 2	55	192.636	9.305	0.0483035
1atm_3 montage chip 2	54	136.782	6.744	0.0493047
1atm_3 montage chip 2	44	86.467	4.33	0.0500769
1atm_3 montage chip 2	14	155.64	7.854	0.0504626
1atm3-450x(2)	4	522.543	27.103	0.0518675
1atm3-450x(1)	3	187.081	9.773	0.0522394
1atm3-450x(5)	2	343.86	18.016	0.0523934																								AR	#DIV/0!
1atm3-600x(5)	1	232.192	12.718	0.0547736
1atm_3 montage chip 2	26	31.278	1.727	0.0552145
1atm_3 montage chip 2	114	40.949	2.276	0.0555813
1atm_3 montage chip 2	59	95.418	5.34	0.0559643
1atm_3 montage chip 2	13	80.433	4.538	0.0564196
1atm_3 montage chip 2	4	237.596	13.427	0.0565119
1atm_3 montage chip 2	30	23.195	1.326	0.0571675
1atm3-600x(1)	3	179.898	10.361	0.0575937
1atm_3 montage chip 2	35	119.623	6.891	0.057606		6.3<X<12.6
1atm_3 montage chip 2	51	57.177	3.342	0.0584501
1atm_3 montage chip 2	36	125.695	7.357	0.0585306
1atm_3 montage chip 2	109	113.9	6.727	0.0590606
1atm_3 montage chip 2	21	122.972	7.351	0.0597778
1atm_3 montage chip 2	10	123.528	7.428	0.0601321
1atm3-600x(2)	14	52.524	3.219	0.0612863
1atm3-600x(10)	5	226.93	14.076	0.0620279
1atm_3 montage chip 2	22	67.476	4.257	0.0630891
1atm_3 montage chip 2	27	39.432	2.522	0.0639582
1atm3-600x(7)	17	192.681	12.347	0.06408
1atm_3 montage chip 2	53	139.701	9.117	0.0652608
1atm3-450x(3)	15	133.69	8.953	0.0669684
1atm_3 montage chip 2	57	64.382	4.315	0.0670218
1atm_3 montage chip 2	17	156.162	10.625	0.0680383
1atm_3 montage chip 2	59	101.499	6.938	0.0683554
1atm_3 montage chip 2	96	36.225	2.485	0.068599
1atm_3 montage chip 2	74	106.368	7.302	0.0686485
1atm3-600x(6)	28	49.229	3.445	0.0699791
1atm_3 montage chip 2	58	70.75	4.973	0.0702898
1atm_3 montage chip 2	39	150.799	10.703	0.0709753
1atm3-450x(4)	9	252.769	18.607	0.0736127
1atm_3 montage chip 2	18	86.909	6.43	0.0739854
1atm3-600x(6)	6	116.802	8.745	0.0748703
1atm_3 montage chip 2	65	55.393	4.264	0.0769772		>12.6
1atm_3 montage chip 2	7	101.603	8.022	0.0789544
1atm3-600x(2)	31	173.377	13.734	0.0792147
1atm3-600x(2)	23	106.067	8.431	0.0794875
1atm_3 montage chip 2	21	208.059	16.795	0.0807223
1atm3-600x(2)	10	120.05	9.747	0.0811912
1atm3-450x(5)	7	182.926	15.198	0.0830828
1atm3-600x(3)	9	111.906	9.298	0.0830876
1atm_3 montage chip 2	52	40.21	3.386	0.0842079
1atm_3 montage chip 2	3	89.661	7.558	0.0842953
1atm3-450x(3)	10	79.825	6.761	0.0846978
1atm3-600x(3)	10	60.529	5.158	0.0852154
1atm3-600x(5)	9	55.207	4.708	0.085279
1atm3-600x(6)	24	85.259	7.294	0.0855511
1atm_3 montage chip 2	115	47.731	4.086	0.0856047
1atm_3 montage chip 2	84	31.424	2.729	0.0868445
1atm3-450x(1)	4	129.169	11.482	0.0888913
1atm_3 montage chip 2	40	57.113	5.103	0.0893492
1atm_3 montage chip 2	86	44.747	4.077	0.0911123
1atm_3 montage chip 2	118	16.391	1.509	0.0920627
1atm_3 montage chip 2	94	34.66	3.234	0.0933064
1atm3-450x(4)	3	77.367	7.224	0.0933731
1atm_3 montage chip 2	8	205.493	19.321	0.0940227
1atm3-600x(7)	5	54.217	5.12	0.0944353
1atm3-600x(3)	16	90.483	8.612	0.0951781
1atm_3 montage chip 2	61	39.361	3.755	0.095399
1atm3-600x(2)	36	105.767	10.22	0.0966275
1atm_3 montage chip 2	107	100.778	9.766	0.0969061
1atm_3 montage chip 2	46	134.207	13.015	0.0969771
1atm3-600x(2)	26	109.331	10.7	0.0978679
1atm3-600x(9)	12	81.4	8	0.0982801
1atm3-600x(3)	1	105.743	10.513	0.0994203
1atm3-600x(6)	26	100.152	9.983	0.0996785
1atm_3 montage chip 2	38	119.069	11.895	0.0999001
1atm3-600x(1)	14	33.589	3.361	0.100063
1atm3-450x(5)	8	210.308	21.271	0.101142
1atm_3 montage chip 2	37	126.338	12.818	0.101458
1atm_3 montage chip 2	10	39.019	3.976	0.101899
1atm3-450x(1)	2	291.601	29.799	0.102191
1atm3-600x(1)	12	113.617	11.673	0.10274
1atm3-600x(2)	6	144.122	14.935	0.103627
1atm3-600x(1)	8	18.817	1.978	0.105118
1atm3-600x(3)	18	150.682	16.071	0.106655
1atm_3 montage chip 2	5	34.412	3.68	0.106939
1atm_3 montage chip 2	31	81.697	8.855	0.108388
1atm3-600x(6)	21	28.025	3.039	0.108439
1atm3-600x(1)	5	99.316	10.903	0.109781
1atm_3 montage chip 2	2	40.608	4.458	0.109781
1atm3-600x(3)	25	128.495	14.256	0.110946
1atm3-600x(6)	7	129.34	14.355	0.110987
1atm3-600x(6)	23	62.129	6.915	0.111301
1atm_3 montage chip 2	42	56.797	6.371	0.112171
1atm3-600x(6)	9	112.221	12.672	0.11292
1atm3-600x(1)	1	97.874	11.339	0.115853
1atm_3 montage chip 2	14	107.223	12.439	0.116011
1atm3-600x(5)	16	29.329	3.417	0.116506
1atm_3 montage chip 2	8	66.851	7.847	0.11738
1atm_3 montage chip 2	20	52.823	6.203	0.11743
1atm_3 montage chip 2	81	37.987	4.52	0.118988
1atm_3 montage chip 2	51	59.875	7.153	0.119466
1atm_3 montage chip 2	41	112.171	13.594	0.12119
1atm3-600x(7)	30	66.965	8.244	0.123109
1atm3-600x(1)	9	34.356	4.263	0.124083
1atm_3 montage chip 2	50	92.077	11.44	0.124244
1atm3-600x(8)	3	116.601	14.622	0.125402
1atm3-450x(3)	14	60.38	7.611	0.126052
1atm_3 montage chip 2	85	28.041	3.562	0.127028
1atm3-450x(5)	12	56.063	7.242	0.129176
1atm3-600x(1)	10	71.996	9.306	0.129257
1atm3-600x(1)	22	33.511	4.343	0.129599
1atm3-600x(9)	13	37.026	4.812	0.129963
1atm_3 montage chip 2	47	35.278	4.621	0.130988
1atm_3 montage chip 2	93	60.261	7.933	0.131644
1atm3-600x(1)	13	106.84	14.207	0.132975
1atm_3 montage chip 2	34	58.541	7.788	0.133035
1atm3-600x(6)	2	168.817	22.662	0.13424
1atm_3 montage chip 2	99	43.183	5.822	0.134822
1atm3-450x(5)	11	140.189	19.168	0.13673
1atm3-600x(2)	4	33.635	4.601	0.136792
1atm3-450x(3)	2	65.85	9.017	0.136932
1atm3-450x(2)	2	254.77	35.459	0.13918
1atm3-600x(7)	25	66.053	9.226	0.139676
1atm3-600x(7)	21	61.151	8.55	0.139818
1atm3-600x(9)	18	62.734	8.787	0.140068
1atm_3 montage chip 2	9	91.984	12.902	0.140264
1atm3-600x(5)	3	73.527	10.375	0.141105
1atm3-600x(9)	27	42.966	6.072	0.141321
1atm3-450x(5)	13	23.632	3.345	0.141545
1atm_3 montage chip 2	56	154.417	21.868	0.141617
1atm3-450x(3)	13	141.384	20.173	0.142682
1atm_3 montage chip 2	45	51.455	7.377	0.143368
1atm3-450x(5)	3	19.213	2.76	0.143653
1atm3-600x(8)	31	72.828	10.477	0.14386
1atm_3 montage chip 2	16	45.609	6.576	0.144182
1atm3-600x(10)	3	80.27	11.586	0.144338
1atm3-600x(6)	29	113.365	16.407	0.144727
1atm3-600x(10)	4	85.443	12.409	0.145231
1atm3-600x(3)	20	42.539	6.213	0.146054
1atm3-600x(9)	5	30.609	4.481	0.146395
1atm_3 montage chip 2	43	88.597	13.013	0.146879
1atm_3 montage chip 2	52	127.586	18.755	0.146999
1atm3-600x(1)	18	82.647	12.205	0.147676
1atm3-600x(2)	16	49.42	7.426	0.150263
1atm_3 montage chip 2	24	42.31	6.366	0.150461
1atm_3 montage chip 2	98	24.306	3.733	0.153583
1atm3-600x(9)	23	29.035	4.478	0.154228
1atm3-600x(7)	22	28.707	4.443	0.154771
1atm3-450x(4)	18	63.81	9.899	0.155132
1atm3-450x(2)	1	82.662	12.847	0.155416
1atm_3 montage chip 2	27	30.244	4.724	0.156196
1atm3-600x(8)	20	35.372	5.542	0.156678
1atm3-600x(1)	4	81.66	13.002	0.159221
1atm3-600x(2)	20	81.515	12.981	0.159247
1atm_3 montage chip 2	33	24.491	3.906	0.159487
1atm_3 montage chip 2	23	44.292	7.091	0.160097
1atm_3 montage chip 2	119	28.874	4.64	0.160698
1atm_3 montage chip 2	37	27.835	4.494	0.161451
1atm_3 montage chip 2	6	21.916	3.596	0.164081
1atm_3 montage chip 2	36	14.248	2.343	0.164444
1atm3-600x(6)	5	50.314	8.314	0.165242
1atm_3 montage chip 2	47	43.886	7.252	0.165246
1atm3-450x(4)	16	51.159	8.657	0.169218
1atm_3 montage chip 2	90	19.051	3.299	0.173167
1atm3-600x(7)	3	35.388	6.129	0.173194
1atm_3 montage chip 2	73	47.089	8.245	0.175094
1atm_3 montage chip 2	49	16.87	2.968	0.175934
1atm3-600x(2)	2	71.213	12.541	0.176105
1atm3-450x(3)	7	23.204	4.125	0.177771
1atm_3 montage chip 2	64	23.839	4.257	0.178573
1atm3-600x(9)	2	140.739	25.254	0.179439
1atm_3 montage chip 2	95	54.338	9.945	0.183021
1atm3-450x(1)	5	55.501	10.16	0.18306
1atm_3 montage chip 2	9	32.468	6.029	0.185691
1atm_3 montage chip 2	48	90.49	16.821	0.185888
1atm3-600x(9)	21	40.078	7.462	0.186187
1atm3-600x(5)	6	32.38	6.056	0.187029
1atm3-600x(1)	6	14.69	2.753	0.187406
1atm_3 montage chip 2	32	34.342	6.504	0.189389
1atm3-600x(8)	2	43.43	8.272	0.190467
1atm3-600x(7)	8	39.379	7.603	0.193072
1atm3-450x(3)	4	18.212	3.587	0.196958
1atm3-600x(8)	40	43.428	8.592	0.197845
1atm3-450x(4)	6	21.813	4.327	0.198368
1atm3-600x(3)	2	37.945	7.53	0.198445
1atm_3 montage chip 2	43	49.509	9.863	0.199216
1atm_3 montage chip 2	7	67.585	13.514	0.199956
1atm_3 montage chip 2	97	19.671	3.971	0.201871
1atm_3 montage chip 2	11	45.298	9.184	0.202746
1atm3-600x(7)	6	42.231	8.677	0.205465
1atm3-600x(8)	34	30.725	6.336	0.206216
1atm3-600x(2)	21	23.162	4.804	0.207409
1atm3-600x(3)	23	52.875	10.987	0.207792
1atm_3 montage chip 2	111	27.608	5.762	0.208708
1atm_3 montage chip 2	16	26.227	5.494	0.209479
1atm3-600x(8)	30	61.589	12.932	0.209973
1atm3-600x(8)	35	49.969	10.539	0.210911
1atm_3 montage chip 2	70	23.556	4.984	0.211581
1atm3-450x(1)	8	33.827	7.215	0.213291
1atm3-600x(8)	5	47.795	10.429	0.218203
1atm_3 montage chip 2	102	10.639	2.322	0.218254
1atm3-450x(4)	19	38.579	8.433	0.21859
1atm_3 montage chip 2	19	67.61	14.889	0.220219
1atm3-600x(8)	19	34.773	7.739	0.222558
1atm3-600x(7)	19	55.471	12.366	0.222927
1atm_3 montage chip 2	35	13.548	3.042	0.224535
1atm3-600x(8)	44	26.634	6.017	0.225914
1atm3-450x(5)	1	38.061	8.641	0.22703
1atm3-600x(5)	15	11.323	2.585	0.228296
1atm3-600x(2)	19	39.819	9.103	0.228609
1atm3-600x(7)	15	14.269	3.263	0.228678
1atm_3 montage chip 2	83	11.696	2.686	0.229651
1atm3-600x(2)	30	12.903	2.983	0.231187
1atm3-450x(3)	9	21.798	5.043	0.231352
1atm3-600x(9)	29	23.825	5.515	0.23148
1atm3-600x(6)	14	26.779	6.247	0.23328
1atm3-450x(2)	6	52.094	12.285	0.235824
1atm_3 montage chip 2	87	12.159	2.874	0.236368
1atm_3 montage chip 2	12	53.803	12.811	0.238109
1atm3-600x(8)	12	56.342	13.603	0.241436
1atm_3 montage chip 2	61	6.84	1.676	0.245029
1atm3-450x(3)	16	15.451	3.801	0.246003
1atm3-600x(7)	18	40.661	10.064	0.24751
1atm3-450x(4)	5	14.711	3.688	0.250697
1atm3-600x(9)	25	21.663	5.438	0.251027
1atm3-600x(8)	27	31.999	8.102	0.253195
1atm_3 montage chip 2	80	6.404	1.65	0.257651
1atm3-600x(9)	19	20.296	5.232	0.257785
1atm3-600x(5)	2	202.023	52.591	0.260322
1atm3-600x(6)	19	32.648	8.54	0.261578
1atm3-450x(3)	1	16.401	4.299	0.262118
1atm_3 montage chip 2	29	48.558	12.747	0.262511
1atm3-600x(4)	3	82.681	21.774	0.263349
1atm3-600x(2)	7	17.295	4.56	0.26366
1atm_3 montage chip 2	63	20.404	5.406	0.264948
1atm3-600x(3)	15	27.494	7.314	0.266022
1atm3-600x(8)	6	24.929	6.713	0.269285
1atm3-600x(8)	1	30.822	8.3	0.269288
1atm3-600x(5)	11	64.251	17.39	0.270657
1atm3-450x(3)	5	38.668	10.526	0.272215
1atm_3 montage chip 2	32	11.324	3.102	0.273931
1atm3-600x(2)	12	24.519	6.804	0.277499
1atm3-600x(2)	33	32.699	9.113	0.278694
1atm_3 montage chip 2	13	15.258	4.26	0.279198
1atm3-450x(2)	9	37.249	10.469	0.281055
1atm3-600x(7)	20	16.93	4.777	0.282162
1atm3-600x(2)	22	16.857	4.76	0.282375
1atm_3 montage chip 2	100	32.548	9.207	0.282875
1atm3-600x(8)	49	31.903	9.028	0.282983
1atm3-450x(4)	2	60.521	17.203	0.284248
1atm3-600x(8)	17	50.329	14.317	0.284468
1atm3-450x(2)	5	72.907	20.799	0.285281
1atm3-600x(7)	34	19.683	5.63	0.286034
1atm3-450x(4)	20	18.612	5.328	0.286267
1atm3-600x(7)	23	31.069	8.999	0.289646
1atm_3 montage chip 2	77	22.423	6.5	0.289881
1atm3-600x(7)	39	29.5	8.57	0.290508
1atm3-600x(6)	10	31.16	9.06	0.290757
1atm_3 montage chip 2	5	12.434	3.618	0.290976
1atm3-600x(9)	33	34.827	10.216	0.293336
1atm3-600x(6)	31	32.859	9.677	0.294501
1atm3-450x(4)	4	12.542	3.694	0.29453
1atm3-450x(3)	3	97.126	28.825	0.296779
1atm_3 montage chip 2	50	12.911	3.841	0.297498
1atm_3 montage chip 2	17	78.702	23.511	0.298734
1atm_3 montage chip 2	67	29.6	9.033	0.305169
1atm_3 montage chip 2	103	17.031	5.205	0.305619
1atm_3 montage chip 2	110	21.607	6.613	0.306058
1atm3-600x(8)	8	11.729	3.608	0.307614
1atm3-600x(8)	45	21.804	6.722	0.308292
1atm3-600x(7)	27	47.373	14.619	0.308594
1atm3-600x(3)	5	40.23	12.474	0.310067
1atm3-600x(10)	2	106.967	33.375	0.312012
1atm3-600x(1)	16	29.105	9.097	0.312558
1atm_3 montage chip 2	15	40.965	12.813	0.312779
1atm3-600x(3)	17	12.869	4.032	0.313311
1atm3-450x(1)	9	10.423	3.266	0.313345
1atm3-600x(7)	24	21.393	6.712	0.313747
1atm3-600x(8)	22	18.783	5.94	0.316243
1atm3-600x(3)	6	99.903	31.67	0.317007
1atm3-600x(9)	11	17.799	5.644	0.317096
1atm3-450x(4)	14	54.729	17.438	0.318624
1atm3-600x(6)	17	22.388	7.194	0.321333
1atm3-600x(8)	46	12.732	4.094	0.321552
1atm_3 montage chip 2	11	5.33	1.714	0.321576
1atm3-600x(7)	12	80.264	25.846	0.322012
1atm3-600x(6)	3	50.345	16.237	0.322515
1atm3-600x(8)	50	15.921	5.14	0.322844
1atm3-600x(3)	24	12.869	4.192	0.325744
1atm_3 montage chip 2	25	17.478	5.771	0.330187
1atm3-600x(2)	17	28.226	9.378	0.332247
1atm3-450x(4)	13	54.43	18.146	0.333382
1atm3-600x(9)	14	36.056	12.032	0.333703
1atm3-600x(5)	10	22.437	7.535	0.335829
1atm3-450x(5)	6	13.841	4.683	0.338343
1atm3-600x(2)	25	15.367	5.203	0.338583
1atm_3 montage chip 2	41	63.036	21.407	0.3396
1atm3-600x(9)	20	11.201	3.835	0.34238
1atm3-600x(7)	7	16.929	5.812	0.343316
1atm3-600x(8)	13	37.366	12.847	0.343815
1atm3-600x(9)	34	41.799	14.419	0.34496
1atm3-600x(7)	9	18.226	6.294	0.345331
1atm3-600x(8)	18	67.725	23.455	0.346327
1atm_3 montage chip 2	82	7.799	2.705	0.346839
1atm_3 montage chip 2	60	7.859	2.754	0.350426
1atm3-600x(7)	14	10.924	3.838	0.351337
1atm3-450x(4)	17	10.572	3.719	0.351778
1atm_3 montage chip 2	74	43.49	15.466	0.355622
1atm3-600x(8)	10	17.112	6.101	0.356533
1atm_3 montage chip 2	40	30.505	10.916	0.357843
1atm_3 montage chip 2	69	8.121	2.924	0.360054
1atm3-450x(3)	12	72.218	26.437	0.366072
1atm_3 montage chip 2	1	24.305	8.905	0.366386
1atm3-600x(8)	48	14.488	5.313	0.366717
1atm3-600x(6)	25	28.693	10.543	0.367442
1atm3-600x(8)	15	16.433	6.04	0.367553
1atm3-600x(2)	35	36.2	13.336	0.368398
1atm3-600x(7)	16	6.699	2.479	0.370055
1atm3-600x(2)	1	9.066	3.361	0.370726
1atm3-600x(9)	3	34.237	12.71	0.371236
1atm3-600x(8)	47	21.947	8.205	0.373855
1atm3-600x(8)	37	50.657	19.032	0.375703
1atm3-600x(5)	14	35.847	13.587	0.379028
1atm3-600x(7)	29	14.485	5.512	0.380532
1atm3-600x(6)	22	20.433	7.781	0.380806
1atm3-600x(5)	4	16.263	6.202	0.381356
1atm3-600x(6)	1	60.369	23.099	0.38263
1atm3-600x(9)	6	61.365	23.528	0.383411
1atm_3 montage chip 2	28	25.238	9.788	0.387828
1atm3-600x(5)	13	22.354	8.696	0.389013
1atm3-600x(6)	15	23.964	9.354	0.390336
1atm3-600x(8)	38	16.164	6.332	0.391735
1atm_3 montage chip 2	1	37.603	14.796	0.393479
1atm3-450x(4)	8	37.969	15.044	0.396218
1atm3-600x(2)	8	40.378	16.078	0.398187
1atm_3 montage chip 2	57	19.408	7.797	0.401742
1atm3-600x(9)	32	16.942	6.812	0.402078
1atm_3 montage chip 2	88	10.666	4.295	0.402681
1atm3-600x(7)	2	9.684	3.903	0.403036
1atm3-600x(7)	13	30.82	12.43	0.40331
1atm_3 montage chip 2	116	13.742	5.591	0.406855
1atm3-600x(7)	1	16.991	6.977	0.410629
1atm_3 montage chip 2	113	9.605	3.974	0.413743
1atm3-600x(9)	10	20.482	8.487	0.414364
1atm3-450x(5)	9	5.346	2.224	0.416012
1atm_3 montage chip 2	29	37.745	15.755	0.417406
1atm3-450x(2)	3	24.774	10.368	0.418503
1atm_3 montage chip 2	4	7.584	3.187	0.420227
1atm_3 montage chip 2	39	38.038	16.072	0.422525
1atm3-600x(6)	13	9.324	3.986	0.427499
1atm_3 montage chip 2	54	9.893	4.234	0.427979
1atm_3 montage chip 2	101	20.737	8.91	0.429667
1atm3-600x(9)	8	18.486	7.996	0.432544
1atm3-600x(7)	35	29.807	12.949	0.434428
1atm_3 montage chip 2	68	6.588	2.874	0.436248
1atm_3 montage chip 2	53	27.959	12.199	0.436317
1atm3-600x(2)	5	4.916	2.155	0.438365
1atm3-450x(4)	15	27.354	12.038	0.440082
1atm3-600x(2)	15	45.829	20.305	0.44306
1atm3-600x(8)	29	21.324	9.527	0.446774
1atm3-600x(3)	13	16.807	7.586	0.45136
1atm3-600x(8)	39	15.722	7.107	0.452042
1atm3-600x(2)	3	21.241	9.634	0.453557
1atm3-600x(7)	10	17.004	7.73	0.454599
1atm_3 montage chip 2	44	10.367	4.729	0.456159
1atm3-600x(7)	31	144.755	66.137	0.456889
1atm_3 montage chip 2	89	4.111	1.905	0.463391
1atm3-600x(1)	20	20.488	9.51	0.464174
1atm3-600x(2)	24	6.436	2.99	0.464574
1atm_3 montage chip 2	60	11.89	5.533	0.465349
1atm3-600x(9)	26	7.991	3.734	0.467276
1atm3-600x(9)	17	48.635	22.743	0.467626
1atm_3 montage chip 2	46	3.992	1.876	0.46994
1atm_3 montage chip 2	92	11.161	5.254	0.470746
1atm3-600x(6)	30	32.875	15.596	0.474403
1atm3-600x(8)	23	30.069	14.417	0.479464
1atm3-600x(3)	7	15.562	7.463	0.479566
1atm3-600x(3)	12	15.079	7.338	0.486637
1atm3-600x(8)	7	12.632	6.175	0.488838
1atm_3 montage chip 2	66	12.73	6.242	0.490338
1atm3-600x(2)	37	9.755	4.797	0.491748
1atm3-600x(3)	27	19.783	9.742	0.492443
1atm3-600x(7)	40	10.356	5.171	0.499324
1atm_3 montage chip 2	117	5.515	2.754	0.499365
1atm3-450x(3)	11	22.006	11.012	0.500409
1atm3-600x(8)	43	14.311	7.232	0.505346
1atm3-600x(7)	4	5.914	3.031	0.512513
1atm_3 montage chip 2	79	4.292	2.22	0.517241
1atm3-600x(3)	8	22.733	11.768	0.517662
1atm3-600x(8)	14	17.64	9.182	0.520522
1atm3-450x(3)	6	27.369	14.296	0.522343
1atm3-600x(2)	38	7.328	3.829	0.522516
1atm3-600x(8)	36	6.105	3.256	0.533333
1atm3-600x(2)	27	5.941	3.191	0.537115
1atm3-600x(9)	28	6.656	3.588	0.539062
1atm3-450x(2)	8	19.812	10.852	0.547749
1atm3-450x(5)	4	24.486	13.672	0.55836
1atm3-600x(3)	26	14.023	7.887	0.562433
1atm3-600x(7)	26	9.586	5.431	0.566555
1atm3-600x(6)	12	14.194	8.054	0.567423
1atm3-600x(8)	42	7.389	4.216	0.570578
1atm3-600x(8)	32	10.228	5.863	0.57323
1atm3-600x(1)	7	40.956	23.911	0.583822
1atm3-600x(6)	18	15.964	9.342	0.585192
1atm3-600x(2)	11	18.524	10.868	0.586698
1atm3-600x(6)	8	4.422	2.616	0.591588
1atm3-600x(5)	8	5.439	3.254	0.598272
1atm_3 montage chip 2	48	10.888	6.55	0.60158
1atm_3 montage chip 2	56	8.193	4.948	0.60393
1atm3-450x(3)	8	9.281	5.616	0.605107
1atm_3 montage chip 2	30	13.264	8.08	0.609168
1atm3-450x(5)	5	22.402	13.747	0.613651
1atm3-600x(9)	30	23.242	14.297	0.615136
1atm3-600x(7)	38	25.916	16.062	0.619772
1atm3-600x(1)	11	4.851	3.01	0.620491
1atm3-600x(8)	26	12.021	7.466	0.62108
1atm3-600x(3)	4	5.956	3.702	0.621558
1atm3-600x(8)	41	7.877	4.922	0.624857
1atm3-600x(8)	21	5.118	3.223	0.629738
1atm3-600x(9)	24	24.696	15.7	0.63573
1atm_3 montage chip 2	6	3.677	2.339	0.636116
1atm_3 montage chip 2	38	8.221	5.251	0.63873
1atm3-600x(8)	24	7.831	5.01	0.639765
1atm3-600x(3)	3	8.026	5.138	0.640169
1atm3-600x(1)	15	4.226	2.71	0.641268
1atm3-600x(3)	21	13.214	8.486	0.642198
1atm3-600x(8)	25	34.294	22.107	0.644632
1atm3-450x(4)	1	9.545	6.163	0.645678
1atm3-600x(7)	28	18.523	11.978	0.646656
1atm_3 montage chip 2	12	4.164	2.707	0.650096
1atm3-600x(8)	33	5.456	3.569	0.654142
1atm3-600x(9)	4	6.258	4.109	0.6566
1atm3-600x(2)	29	11.163	7.372	0.660396
1atm3-600x(2)	32	4.457	2.981	0.668836
1atm3-450x(1)	7	34.763	23.271	0.669419
1atm3-600x(7)	11	8.516	5.71	0.670503
1atm_3 montage chip 2	91	9.54	6.409	0.671803
1atm3-600x(5)	7	9.178	6.178	0.673131
1atm3-600x(9)	7	3.731	2.517	0.674618
1atm3-600x(5)	18	15.927	10.91	0.685
1atm_3 montage chip 2	106	14.041	9.666	0.688413
1atm3-450x(4)	10	10.315	7.131	0.691323
1atm_3 montage chip 2	112	4.962	3.474	0.700121
1atm3-600x(3)	11	7.955	5.58	0.701446
1atm3-600x(7)	37	8.784	6.285	0.715505
1atm3-600x(5)	12	11.824	8.486	0.717693
1atm_3 montage chip 2	19	3.599	2.583	0.717699
1atm3-600x(6)	11	6.499	4.688	0.721342
1atm3-600x(3)	14	6.701	4.898	0.730936
1atm3-600x(6)	32	13.674	10.065	0.736068
1atm3-600x(2)	9	19.688	14.51	0.736997
1atm3-450x(5)	10	5.763	4.249	0.73729
1atm3-600x(7)	36	13.534	9.983	0.737624
1atm3-600x(8)	4	62.759	46.437	0.739926
1atm3-600x(9)	9	32.116	23.837	0.742216
1atm_3 montage chip 2	62	7.736	5.871	0.758919
1atm3-600x(1)	17	7.413	5.64	0.760826
1atm3-600x(9)	16	18.003	13.708	0.761429
1atm3-450x(1)	6	5.806	4.55	0.783672
1atm3-600x(8)	51	7.736	6.078	0.785677
1atm3-600x(9)	15	4.994	3.945	0.789948
1atm3-600x(1)	21	2.956	2.344	0.792963
1atm3-600x(9)	31	34.62	27.47	0.793472
1atm3-600x(8)	11	6.121	4.857	0.793498
1atm3-600x(8)	28	6.396	5.086	0.795184
1atm3-600x(3)	19	4.895	3.896	0.795914
1atm3-600x(8)	16	6.359	5.106	0.802956
1atm3-600x(7)	41	11.479	9.23	0.804077
1atm3-450x(4)	12	14.011	11.291	0.805867
1atm3-600x(8)	9	4.704	3.835	0.815264
1atm3-600x(9)	22	5.325	4.366	0.819906
1atm3-600x(6)	16	11.08	9.113	0.822473
1atm3-600x(9)	1	10.384	8.543	0.822708
1atm3-600x(5)	17	7.915	6.519	0.823626
1atm3-600x(7)	33	10.575	8.742	0.826667
1atm3-600x(1)	19	4.015	3.353	0.835118
1atm_3 montage chip 2	72	14.865	12.417	0.835318
1atm3-600x(2)	34	13.645	11.475	0.840967
1atm3-450x(4)	7	9.327	7.865	0.843251
1atm3-600x(2)	18	13.539	11.473	0.847404
1atm3-600x(2)	13	2.952	2.522	0.854336
1atm3-600x(6)	27	8.468	7.318	0.864195
1atm3-600x(5)	5	39.634	34.524	0.87107
1atm_3 montage chip 2	33	17.122	15.346	0.896274
1atm3-600x(7)	32	4.457	3.996	0.896567
1atm3-600x(6)	4	15.019	13.728	0.914042
1atm_3 montage chip 2	28	2.845	2.652	0.932162
1atm3-450x(2)	7	5.918	5.597	0.945759
1atm3-600x(7)	42	4.909	4.748	0.967203

## Sheet: 1atm-4
Image	xtl #	Length (um)	Width (um)	AR
600(1)	4	7.663	0.602	12.7292
600(2)	5	12.703	0.732	17.3538
600(4)	36	10.842	0.901	12.0333
600(6)	24	13.529	1.042	12.9837
600(7)	37	15.492	1.067	14.5192
	25	15.349	1.126	13.6314
	29	10.256	1.15	8.91826
	24	11.842	1.168	10.1387
	33	8.152	1.197	6.81036
	9	7.106	1.239	5.73527
	18	8.497	1.242	6.84138
	21	14.518	1.247	11.6423
	6	6.832	1.249	5.46998
	18	7.669	1.26	6.08651
	9	11.975	1.279	9.36278
	12	13.489	1.279	10.5465
	2	17.106	1.286	13.3017
	16	30.942	1.287	24.042
	19	14.636	1.299	11.2671
	10	29.878	1.318	22.6692
	8	15.275	1.357	11.2564
	26	21.785	1.359	16.0302
	5	14.387	1.392	10.3355
	20	15.185	1.402	10.831
	30	9.894	1.41	7.01702
	23	11.423	1.429	7.9937
	3	10.114	1.444	7.00416
	5	18.551	1.467	12.6455
	11	18.914	1.48	12.7797
	15	6.637	1.52	4.36645
	12	14.695	1.531	9.5983
	17	17.464	1.543	11.3182
	25	25.208	1.69	14.916
	11	4.052	1.741	2.3274
	7	10.557	1.743	6.0568
	24	10.582	1.748	6.05378
	10	17.652	1.789	9.86696
	15	12.693	1.817	6.98569
	15	32.865	1.849	17.7745
	14	35.532	1.85	19.2065
	31	18.637	1.859	10.0253
	1	12.462	1.866	6.67846
	29	3.11	1.906	1.63169
	32	14.957	1.944	7.69393
	33	20.703	1.955	10.5898
	1	25.745	1.969	13.0752
	23	12.908	1.983	6.50933
	6	13.355	2.063	6.47358
	3	5.342	2.074	2.5757
	22	19.288	2.086	9.2464
	14	5.44	2.092	2.60038
	22	22.396	2.131	10.5096
	16	27.908	2.175	12.8313
	34	16.19	2.198	7.36579
	17	4.635	2.237	2.07197
	31	10.573	2.251	4.69702
	31	19.432	2.283	8.51161
	8	32.456	2.301	14.1052
	10	33.961	2.313	14.6827
	41	15.376	2.329	6.60198
	37	5.159	2.33	2.21416
	10	6.18	2.342	2.63877
	28	5.438	2.384	2.28104
	18	43.149	2.417	17.8523
	16	15.07	2.423	6.21956
	11	11.115	2.425	4.58351
	4	8.117	2.433	3.33621
	29	21.074	2.433	8.66173
	2	11.545	2.439	4.7335
	21	13.84	2.445	5.66053
	25	17.142	2.452	6.99103
	26	23.168	2.463	9.40641
	6	16.179	2.466	6.56083
	16	12.363	2.481	4.98307
	23	5.09	2.492	2.04254
	30	13.833	2.503	5.52657
	21	37.412	2.514	14.8815
	17	11.48	2.534	4.53039
	9	10.125	2.536	3.99251
	23	21.158	2.556	8.27778
	14	29.062	2.565	11.3302
	30	9.24	2.572	3.59253
	13	25.31	2.592	9.76466
	17	23.358	2.595	9.00116
	7	17.439	2.6	6.70731
	7	7.694	2.601	2.95809
	26	27.797	2.603	10.6788
	12	21.784	2.617	8.32404
	13	19.42	2.626	7.39528
	30	21.976	2.68	8.2
	15	8.324	2.699	3.08411
	7	15.611	2.741	5.69537
	14	19.113	2.754	6.94009
	11	26.636	2.785	9.56409
	22	22.708	2.796	8.1216
	9	31.345	2.798	11.2026
	24	35.406	2.838	12.4757
	17	16.678	2.882	5.78695
	22	9.679	2.923	3.31132
	33	32.755	2.999	10.922
	21	9.767	3.003	3.25241
	28	9.696	3.027	3.20317
	27	20.978	3.032	6.91887
	1	26.08	3.049	8.55362
	32	18.279	3.114	5.86994
	35	26.299	3.117	8.43728
	40	7.84	3.132	2.50319
	6	8.866	3.146	2.81818
	4	28.881	3.147	9.17731
	20	11.818	3.148	3.75413
	2	25.285	3.163	7.99399
	2	7.711	3.209	2.40293
	16	20.073	3.276	6.12729
	19	11.928	3.333	3.57876
	20	14.921	3.341	4.46603
	8	36.325	3.356	10.8239
	28	27.082	3.478	7.78666
	42	17.11	3.536	4.8388
	18	17.708	3.545	4.9952
	35	36.553	3.571	10.2361
	25	5.438	3.615	1.50429
	14	7.633	3.66	2.08552
	34	16.536	3.663	4.51433
	9	23.337	3.677	6.34675
	19	27.306	3.691	7.398
	36	35.214	3.701	9.51473
	13	22.191	3.709	5.98301
	32	8.548	3.738	2.28678
	31	4.84	3.779	1.28076
	11	7.043	3.814	1.84662
	20	9.414	3.851	2.44456
	39	16.516	3.865	4.27322
	43	25.069	3.898	6.43125
	13	23.751	3.929	6.04505
	3	25.888	4.068	6.36382
	18	10.863	4.103	2.64757
	12	5.635	4.104	1.37305
	26	8.988	4.145	2.1684
	27	24.195	4.211	5.74567
	2	25.466	4.241	6.00472
	15	15.414	4.325	3.56393
	5	25.203	4.613	5.46347
	29	24.202	4.672	5.18022
	27	16.846	4.676	3.60265
	4	29.402	4.805	6.11904
	38	10.262	4.822	2.12816
	6	34.158	4.894	6.97957
	8	29.565	4.906	6.02629
	7	44.74	5.001	8.94621
	20	24.441	5.092	4.79988
	8	27.702	5.304	5.22285
	28	33.006	5.404	6.1077
	19	9.846	5.629	1.74916
	13	24.447	5.866	4.16758
	1	26.495	5.989	4.42394
	3	18.572	6.32	2.93861
	5	52.234	6.397	8.16539
	19	16.31	6.442	2.53182
	27	21.291	6.494	3.27856
	1	29.272	7.198	4.06669
	4	45.683	7.572	6.03315
	10	28.645	7.764	3.68946
	32	33.073	7.803	4.2385
	12	29.309	8.173	3.58608
	3	32.6	8.376	3.89207
	21	33.749	13.097	2.57685

## Sheet: 1atm-8
Image	xtl #	Length (um)	Width (um)	AR
1atm-8-600x(9)	1	38.849	1.14	34.0781
1atm-8-600x(11)	2	50.952	1.187	42.925
1atm-8-600x(15)	1	7.369	1.559	4.72675
1atm-8-600x(11)	3	60.812	1.576	38.5863
1atm-8-600x(15)	2	3.739	1.605	2.3296
1atm-8-600x(10)	4	27.596	2.036	13.554
1atm-8-600x(10)	10	20.998	2.128	9.86748
1atm-8-600x(15)	3	47.792	2.462	19.4119
1atm-8-600x(2)	1	61.482	2.48	24.7911
1atm-8-600x(4)	1	206.141	2.692	76.5754
1atm-8-600x(11)	5	4.766	2.782	1.71316
1atm-8-600x(11)	4	55.404	2.836	19.536
1atm-8-600x(7)	3	24.604	2.973	8.27582
1atm-8-600x(15)	4	44.339	3.069	14.4474
1atm-8-600x(10)	7	7.066	3.122	2.26329
1atm-8-600x(11)	1	66.508	3.239	20.5335
1atm-8-600x(7)	2	101.847	3.355	30.3568
1atm-8-600x(14)	1	116.71	3.444	33.8879
1atm-8-600x(10)	3	49.426	3.571	13.8409
1atm-8-600x(13)	2	72.231	3.814	18.9384
1atm-8-600x(11)	6	19.53	3.971	4.91816
1atm-8-600x(13)	3	75.014	4.052	18.5128
1atm-8-600x(10)	2	17.363	4.194	4.13996		3.08679
1atm-8-600x(3)	1	118.445	4.428	26.7491		14.5
1atm-8-600x(6)	1	96.648	4.873	19.8334		14.5
1atm-8-600x(10)	9	18.546	4.946	3.7497		15
1atm-8-600x(10)	5	6.717	5.284	1.2712		14
1atm-8-600x(7)	1	70.759	5.773	12.2569		15
1atm-8-600x(15)	5	35.708	5.887	6.06557		14
1atm-8-600x(8)	1	65.19	5.937	10.9803		16
1atm-8-600x(1)	1	125.587	6.448	19.4769		14
1atm-8-600x(13)	1	48.323	8.052	6.00137		13.5
1atm-8-600x(5)	1	88.419	8.91	9.92357		13.5
1atm-8-600x(9)	2	17.472	10.52	1.66084		13
1atm-8-600x(10)	8	43.606	11.685	3.73179		13.5
1atm-8-600x(1)	2	100.986	12.282	8.22228		14
1atm-8-600x(10)	6	55.789	13.963	3.99549		15.5
						13
						14.5
						13.5
						13
						13
						13.5
						15
						14
						13.5
						13
						15.5
						14.5
						13
						15
						16
						13
						12.5
						12.5
						12.5
						16.5
						14.5
						15
						14
						14.5
						15.5
						14
						12.5
						15.5
						17
						12.5
						13.5
						12.5
						16
						13
						15
						12.5
						16.5
						18
						16
						17
						16.5
						15.5
						12
						12
						12
						12
						12
						12
						16
						17.5
						12.5
						11.5
						17
						17.5
						11.5
						11.5
						11.5
						16.5
						11.5
						18.5
						17.5
						18
						11.5
						12
						11
						11
						19
						11
						11
						18
						11
						17
						19
						10.5
						18.5
						10.5
						11
						11.5
						12
						10.5
						10.5
						19.5
						10
						10.5
						20
						10.5
						10
						11
						10
						10
						9.8
						9.8
						9.8
						9.6
						10
						9.8
						9.6
						9.8
						11.5
						9.6
						10.5
						10
						9.4
						9.4
						9.4
						9.6
						9.4
						9.6
						9.2
						9.2
						9
						9.2
						11
						9.6
						9.8
						9.2
						9
						9.4
						10
						9.2
						9
						8.8
						8.8
						9
						9.4
						8.8
						10.5
						9
						9.2
						9.8
						8.6
						9.6
						8.6
						8.8
						9
						8.6
						9.4
						8.6
						12
						8.8
						8.4
						10
						9.2
						8.4
						8.4
						8.8
						8.6
						9.8
						9
						11.5
						8.4
						9.6
						8.8
						8.6
						8.2
						8.4
						9.4
						9.2
						8.2
						8.2
						11
						8.4
						8.6
						9
						8.2
						8
						10.5
						8.2
						8
						8.4
						8
						8
						8.8
						8.2
						7.8
						10
						7.8
						11
						8.6
						8
						9.8
						7.6
						9.6
						8
						7.8
						7.8
						8.2
						8.4
						10.5
						7.6
						7.6
						7.8
						9.4
						7.6
						9.2
						7.4
						7.4
						10
						9
						7.8
						8
						9.8
						7.6
						7.4
						8.2
						8.8
						7.2
						9.6
						7.4
						7.2
						7.6
						7.2
						9.4
						8
						7.8
						10
						7
						7.4
						7.2
						8.6
						7
						9.2
						7.4
						7.6
						9.8
						7
						8.8
						7.2
						9
						9.6
						6.8
						6.8
						8.4
						7
						9.4
						7.8
						6.8
						7.2
						7.4
						9.6
						9.2
						9.4
						8.6
						9
						7
						9.2
						7.2
						8.2
						6.6
						7
						6.8
						7.6
						6.6
						8.4
						6.8
						8.8
						9.2
						9
						8
						6.6
						6.4
						7.4
						6.6
						8.8
						6.6
						8.6
						7
						6.8
						8.2
						7.8
						6.4
						7.2
						6.4
						9
						8.6
						6.4
						8.8
						6.8
						8.4
						6.6
						7
						8.6
						6.2
						8
						6.4
						7.6

## Sheet: 1atm-9
Image	xtl #	Length (um)	Width (um)	AR
1atm9-montage	778	10.827	0.758	14.2836
1atm9-montage	538	39.613	0.766	51.7141
1atm9-montage	891	9.773	0.977	10.0031
1atm9-montage	516	4.992	1.007	4.9573
1atm9-montage	628	6.91	1.019	6.78116
1atm9-montage	838	23.118	1.066	21.6867
1atm9-montage	330	4.081	1.068	3.82116
1atm9-montage	656	2.036	1.07	1.9028
1atm9-montage	867	1.563	1.072	1.45802
1atm9-montage	43	8.435	1.073	7.86114
1atm9-montage	560	1.635	1.127	1.45075
1atm9-montage	638	3.966	1.141	3.4759
1atm9-montage	582	3.947	1.146	3.44415
1atm9-montage	779	3.779	1.153	3.27754
1atm9-montage	409	1.739	1.156	1.50433
1atm9-montage	45	3.17	1.163	2.72571
1atm9-montage	618	2.013	1.166	1.72642
1atm9-montage	861	9.742	1.17	8.3265
1atm9-montage	772	4.67	1.184	3.94426
1atm9-montage	595	2.114	1.189	1.77796
1atm9-montage	598	4.803	1.221	3.93366
1atm9-montage	322	1.637	1.228	1.33306
1atm9-montage	904	2.309	1.234	1.87115
1atm9-montage	112	4.995	1.241	4.02498
1atm9-montage	753	5.126	1.242	4.12721
1atm9-montage	611	1.731	1.258	1.37599
1atm9-montage	465	7.792	1.269	6.14027
1atm9-montage	857	6.152	1.28	4.80625
1atm9-montage	655	8.621	1.283	6.71941
1atm9-montage	815	14.74	1.296	11.3735
1atm9-montage	798	8.232	1.303	6.31773
1atm9-montage	594	3.342	1.304	2.56288
1atm9-montage	855	32.443	1.312	24.7279
1atm9-montage	758	5.602	1.316	4.25684
1atm9-montage	203	3.906	1.33	2.93684
1atm9-montage	559	1.869	1.345	1.38959
1atm9-montage	736	4.099	1.349	3.03855
1atm9-montage	408	4.92	1.362	3.61233
1atm9-montage	410	3.442	1.363	2.52531
1atm9-montage	896	7.544	1.377	5.47858
1atm9-montage	104	2.067	1.378	1.5
1atm9-montage	680	5.951	1.38	4.31232
1atm9-montage	423	14.561	1.381	10.5438
1atm9-montage	777	7.867	1.385	5.68014
1atm9-montage	33	1.931	1.389	1.39021
1atm9-montage	161	3.923	1.41	2.78227
1atm9-montage	436	7.005	1.411	4.96456
1atm9-montage	767	8.195	1.411	5.80794
1atm9-montage	823	3.559	1.413	2.51875
1atm9-montage	4	39.522	1.425	27.7347
1atm9-montage	176	5.237	1.44	3.63681
1atm9-montage	601	16.927	1.445	11.7142
1atm9-montage	673	2.432	1.447	1.68072
1atm9-montage	58	4.048	1.449	2.79365
1atm9-montage	750	9.177	1.461	6.28131
1atm9-montage	799	19.835	1.47	13.4932
1atm9-montage	517	6.036	1.471	4.10333
1atm9-montage	417	9.661	1.474	6.55427
1atm9-montage	694	2.387	1.475	1.61831
1atm9-montage	575	7.722	1.476	5.23171
1atm9-montage	817	2.718	1.48	1.83649
1atm9-montage	56	13.877	1.497	9.26987
1atm9-montage	166	2.237	1.498	1.49332
1atm9-montage	889	2.782	1.506	1.84728
1atm9-montage	842	2.778	1.508	1.84218
1atm9-montage	349	10.496	1.517	6.91892
1atm9-montage	438	2.638	1.525	1.72984
1atm9-montage	184	3.178	1.529	2.07848
1atm9-montage	447	5.253	1.531	3.43109
1atm9-montage	190	3.601	1.536	2.3444
1atm9-montage	219	4.035	1.537	2.62524
1atm9-montage	619	2.177	1.539	1.41455
1atm9-montage	148	32.015	1.539	20.8025
1atm9-montage	718	2.503	1.54	1.62532
1atm9-montage	854	8.013	1.548	5.17636
1atm9-montage	863	3.318	1.566	2.11877
1atm9-montage	346	2.353	1.567	1.5016
1atm9-montage	496	7.408	1.583	4.67972
1atm9-montage	283	11.174	1.59	7.02767
1atm9-montage	608	2.839	1.594	1.78105
1atm9-montage	880	6.389	1.6	3.99313
1atm9-montage	581	7.694	1.612	4.77295
1atm9-montage	348	63.044	1.613	39.0849
1atm9-montage	323	2.692	1.618	1.66378
1atm9-montage	215	3.936	1.618	2.43263
1atm9-montage	722	3.209	1.619	1.98209
1atm9-montage	59	3	1.62	1.85185
1atm9-montage	926	4.649	1.622	2.86621
1atm9-montage	332	4.435	1.625	2.72923
1atm9-montage	811	4.639	1.626	2.85301
1atm9-montage	635	6.252	1.635	3.82385
1atm9-montage	853	18.548	1.635	11.3443
1atm9-montage	86	3.582	1.637	2.18815
1atm9-montage	919	4.194	1.638	2.56044
1atm9-montage	7	6.235	1.64	3.80183
1atm9-montage	752	2.04	1.643	1.24163
1atm9-montage	294	3.463	1.645	2.10517
1atm9-montage	365	11.88	1.65	7.2
1atm9-montage	503	3.647	1.654	2.20496
1atm9-montage	633	4.955	1.657	2.99034
1atm9-montage	160	2.917	1.666	1.7509
1atm9-montage	336	3.915	1.669	2.34572
1atm9-montage	612	3.708	1.672	2.2177
1atm9-montage	11	3.297	1.677	1.96601
1atm9-montage	119	5.085	1.681	3.02499
1atm9-montage	416	6.978	1.681	4.1511
1atm9-montage	1	14.838	1.683	8.8164
1atm9-montage	57	4.076	1.686	2.41756
1atm9-montage	268	10.136	1.686	6.01186
1atm9-montage	776	4.358	1.692	2.57565
1atm9-montage	539	38.014	1.706	22.2825
1atm9-montage	235	3.039	1.709	1.77823
1atm9-montage	912	1.959	1.711	1.14494
1atm9-montage	794	52.562	1.712	30.7021
1atm9-montage	331	2.25	1.713	1.31349
1atm9-montage	165	2.543	1.713	1.48453
1atm9-montage	597	2.93	1.716	1.70746
1atm9-montage	466	3.788	1.725	2.19594
1atm9-montage	279	25.601	1.728	14.8154
1atm9-montage	50	2.713	1.729	1.56912
1atm9-montage	882	2.995	1.735	1.72622
1atm9-montage	519	5.964	1.742	3.42365
1atm9-montage	202	7.965	1.746	4.56186
1atm9-montage	541	6.879	1.754	3.92189
1atm9-montage	641	2.854	1.761	1.62067
1atm9-montage	791	2.934	1.771	1.65669
1atm9-montage	852	15.373	1.777	8.6511
1atm9-montage	797	3.109	1.778	1.74859
1atm9-montage	766	12.47	1.787	6.97818
1atm9-montage	470	3.45	1.797	1.91987
1atm9-montage	824	8.847	1.818	4.86634
1atm9-montage	446	7.181	1.82	3.9456
1atm9-montage	312	10.202	1.823	5.59627
1atm9-montage	771	4.501	1.824	2.46765
1atm9-montage	51	13.858	1.838	7.53972
1atm9-montage	625	6.444	1.846	3.49079
1atm9-montage	810	2.89	1.856	1.55711
1atm9-montage	839	2.158	1.863	1.15835
1atm9-montage	295	2.157	1.865	1.15657
1atm9-montage	233	4.308	1.867	2.30745
1atm9-montage	342	14.453	1.867	7.7413
1atm9-montage	493	22.691	1.868	12.1472
1atm9-montage	488	2.777	1.871	1.48423
1atm9-montage	350	19.313	1.874	10.3058
1atm9-montage	222	10.914	1.889	5.77766
1atm9-montage	34	4.788	1.89	2.53333
1atm9-montage	634	6.781	1.903	3.56332
1atm9-montage	821	4.929	1.904	2.58876
1atm9-montage	561	4.392	1.908	2.30189
1atm9-montage	572	9.13	1.909	4.78261
1atm9-montage	188	9.622	1.916	5.02192
1atm9-montage	627	14.784	1.916	7.71608
1atm9-montage	843	5.065	1.919	2.6394
1atm9-montage	845	5.148	1.921	2.67985
1atm9-montage	808	2.18	1.922	1.13424
1atm9-montage	21	7.496	1.923	3.89808
1atm9-montage	52	5.733	1.929	2.97201
1atm9-montage	298	6.357	1.951	3.25833
1atm9-montage	257	2.827	1.956	1.4453
1atm9-montage	511	6.251	1.957	3.19417
1atm9-montage	558	14.718	1.958	7.51685
1atm9-montage	636	6.501	1.959	3.31853
1atm9-montage	674	7.685	1.963	3.91493
1atm9-montage	392	7.845	1.965	3.99237
1atm9-montage	264	3.999	1.969	2.03098
1atm9-montage	302	3.148	1.97	1.59797
1atm9-montage	39	12.206	1.977	6.174
1atm9-montage	376	3.709	1.988	1.86569
1atm9-montage	850	6.645	1.992	3.33584
1atm9-montage	485	16.348	1.999	8.17809
1atm9-montage	780	20.204	1.999	10.1071
1atm9-montage	520	6.95	2.001	3.47326
1atm9-montage	646	4.267	2.003	2.1303
1atm9-montage	885	2.591	2.005	1.29227
1atm9-montage	544	3.002	2.01	1.49353
1atm9-montage	198	5.063	2.019	2.50768
1atm9-montage	320	2.234	2.025	1.10321
1atm9-montage	509	2.399	2.025	1.18469
1atm9-montage	286	4.217	2.027	2.08041
1atm9-montage	204	16.524	2.028	8.14793
1atm9-montage	781	5.613	2.03	2.76502
1atm9-montage	913	7.865	2.045	3.84597
1atm9-montage	565	3.358	2.046	1.64125
1atm9-montage	563	2.866	2.047	1.4001
1atm9-montage	40	3.272	2.049	1.59688
1atm9-montage	292	6.456	2.051	3.14773
1atm9-montage	900	16.61	2.058	8.07094
1atm9-montage	420	27.82	2.06	13.5049
1atm9-montage	698	51.017	2.06	24.7655
1atm9-montage	578	3.383	2.08	1.62644
1atm9-montage	375	3.12	2.095	1.48926
1atm9-montage	844	9.171	2.101	4.36506
1atm9-montage	380	6.843	2.106	3.24929
1atm9-montage	564	41.693	2.106	19.7972
1atm9-montage	530	9.698	2.108	4.60057
1atm9-montage	555	10.814	2.108	5.12998
1atm9-montage	862	38.712	2.108	18.3643
1atm9-montage	622	2.939	2.11	1.39289
1atm9-montage	187	8.806	2.112	4.16951
1atm9-montage	327	6.821	2.113	3.22811
1atm9-montage	157	16.306	2.117	7.70241
1atm9-montage	120	8.811	2.13	4.13662
1atm9-montage	826	25.258	2.13	11.8582
1atm9-montage	951	24.724	2.135	11.5803
1atm9-montage	432	6.731	2.141	3.14386
1atm9-montage	832	8.045	2.145	3.75058
1atm9-montage	547	2.879	2.154	1.33658
1atm9-montage	583	2.561	2.16	1.18565
1atm9-montage	73	4.344	2.16	2.01111
1atm9-montage	556	9.774	2.16	4.525
1atm9-montage	495	23.533	2.165	10.8697
1atm9-montage	603	2.936	2.169	1.35362
1atm9-montage	615	7.025	2.171	3.23584
1atm9-montage	414	3.08	2.176	1.41544
1atm9-montage	542	4.156	2.177	1.90905
1atm9-montage	343	5.694	2.178	2.61433
1atm9-montage	610	6.45	2.182	2.956
1atm9-montage	683	11.593	2.183	5.31058
1atm9-montage	599	5.057	2.187	2.3123
1atm9-montage	53	9.273	2.187	4.24005
1atm9-montage	373	3.583	2.198	1.63012
1atm9-montage	96	10.284	2.2	4.67455
1atm9-montage	185	10.844	2.21	4.90679
1atm9-montage	455	34.271	2.21	15.5072
1atm9-montage	529	4.889	2.228	2.19434
1atm9-montage	171	15.266	2.228	6.85189
1atm9-montage	162	7.328	2.241	3.26997
1atm9-montage	512	9.186	2.244	4.09358
1atm9-montage	688	3.057	2.248	1.35988
1atm9-montage	720	10.947	2.25	4.86533
1atm9-montage	592	5.654	2.253	2.50954
1atm9-montage	585	19.067	2.259	8.44046
1atm9-montage	306	7.113	2.262	3.14456
1atm9-montage	328	21.547	2.263	9.52143
1atm9-montage	169	15.916	2.264	7.03004
1atm9-montage	831	6.055	2.27	2.6674
1atm9-montage	833	7.085	2.271	3.11977
1atm9-montage	118	6.639	2.272	2.9221
1atm9-montage	948	10.694	2.272	4.70687
1atm9-montage	879	19.008	2.274	8.35884
1atm9-montage	131	12.269	2.281	5.37878
1atm9-montage	942	3.377	2.283	1.47919
1atm9-montage	813	8.803	2.284	3.8542
1atm9-montage	71	14.893	2.284	6.52058
1atm9-montage	958	22.204	2.287	9.70879
1atm9-montage	613	3.367	2.289	1.47095
1atm9-montage	822	3	2.291	1.30947
1atm9-montage	840	4.097	2.291	1.7883
1atm9-montage	224	30.167	2.3	13.1161
1atm9-montage	874	5.09	2.305	2.20824
1atm9-montage	593	3.198	2.306	1.38682
1atm9-montage	768	6.031	2.306	2.61535
1atm9-montage	206	8.99	2.311	3.89009
1atm9-montage	856	11.738	2.313	5.07479
1atm9-montage	524	10.134	2.315	4.37754
1atm9-montage	142	3.829	2.319	1.65114
1atm9-montage	714	4.258	2.322	1.83376
1atm9-montage	138	17.246	2.322	7.42722
1atm9-montage	90	5.482	2.323	2.35988
1atm9-montage	183	11.755	2.324	5.05809
1atm9-montage	600	10.271	2.333	4.40249
1atm9-montage	604	16.726	2.334	7.16624
1atm9-montage	88	4.297	2.34	1.83632
1atm9-montage	518	7.86	2.345	3.35181
1atm9-montage	193	8.707	2.348	3.70826
1atm9-montage	405	21.682	2.35	9.22638
1atm9-montage	106	5.274	2.351	2.2433
1atm9-montage	111	11.539	2.353	4.90395
1atm9-montage	407	23.499	2.353	9.98683
1atm9-montage	684	22.5	2.354	9.5582
1atm9-montage	702	3.263	2.362	1.38146
1atm9-montage	751	27.572	2.364	11.6633
1atm9-montage	893	14.274	2.371	6.02024
1atm9-montage	109	4.862	2.378	2.04458
1atm9-montage	881	5.88	2.394	2.45614
1atm9-montage	259	12.6	2.394	5.26316
1atm9-montage	173	4.265	2.397	1.77931
1atm9-montage	937	11.298	2.403	4.70162
1atm9-montage	379	14.76	2.407	6.13211
1atm9-montage	746	32.461	2.411	13.4637
1atm9-montage	217	13.193	2.413	5.46747
1atm9-montage	251	6.317	2.414	2.61682
1atm9-montage	189	14.764	2.418	6.10587
1atm9-montage	703	2.632	2.42	1.0876
1atm9-montage	457	17.154	2.423	7.07965
1atm9-montage	445	23.919	2.424	9.86757
1atm9-montage	209	6.22	2.425	2.56495
1atm9-montage	316	8.777	2.425	3.61938
1atm9-montage	609	5.311	2.429	2.1865
1atm9-montage	265	8.96	2.431	3.68573
1atm9-montage	412	4.477	2.433	1.84012
1atm9-montage	644	21.493	2.433	8.83395
1atm9-montage	140	28.903	2.435	11.8698
1atm9-montage	195	16.374	2.436	6.72167
1atm9-montage	126	12.164	2.438	4.98934
1atm9-montage	955	15.537	2.438	6.37285
1atm9-montage	783	5.223	2.439	2.14145
1atm9-montage	543	9.401	2.442	3.84971
1atm9-montage	802	14.394	2.445	5.88712
1atm9-montage	759	20.75	2.455	8.45214
1atm9-montage	691	25.8	2.455	10.5092
1atm9-montage	223	6.14	2.456	2.5
1atm9-montage	74	12.212	2.456	4.97231
1atm9-montage	77	3.88	2.462	1.57595
1atm9-montage	329	6.737	2.463	2.73528
1atm9-montage	321	6.188	2.464	2.51136
1atm9-montage	63	6.456	2.466	2.618
1atm9-montage	458	7.871	2.47	3.18664
1atm9-montage	721	12.663	2.475	5.11636
1atm9-montage	573	19.019	2.476	7.68134
1atm9-montage	859	44.245	2.481	17.8335
1atm9-montage	649	6.006	2.483	2.41885
1atm9-montage	249	6.455	2.492	2.59029
1atm9-montage	351	4.366	2.495	1.7499
1atm9-montage	870	7.308	2.499	2.92437
1atm9-montage	952	31.838	2.5	12.7352
1atm9-montage	278	29.084	2.501	11.6289
1atm9-montage	64	20.076	2.504	8.01757
1atm9-montage	762	9.295	2.506	3.7091
1atm9-montage	803	23.46	2.507	9.3578
1atm9-montage	82	14.768	2.508	5.88836
1atm9-montage	374	17.766	2.509	7.08091
1atm9-montage	679	10.149	2.51	4.04343
1atm9-montage	515	4.734	2.513	1.8838
1atm9-montage	333	23.399	2.521	9.28163
1atm9-montage	623	8.299	2.524	3.28803
1atm9-montage	621	6.57	2.525	2.60198
1atm9-montage	201	4.644	2.526	1.83848
1atm9-montage	724	7.74	2.533	3.05567
1atm9-montage	141	23.28	2.534	9.18706
1atm9-montage	792	8.258	2.536	3.25631
1atm9-montage	947	4.354	2.54	1.71417
1atm9-montage	868	9.3	2.541	3.65998
1atm9-montage	651	22.414	2.542	8.81747
1atm9-montage	334	21.016	2.544	8.26101
1atm9-montage	506	69.082	2.545	27.1442
1atm9-montage	177	6.118	2.547	2.40204
1atm9-montage	41	3.474	2.557	1.35862
1atm9-montage	596	2.813	2.561	1.0984
1atm9-montage	37	11.317	2.562	4.41725
1atm9-montage	352	36.497	2.562	14.2455
1atm9-montage	841	4.046	2.568	1.57555
1atm9-montage	523	12.919	2.568	5.03076
1atm9-montage	125	8.991	2.572	3.49572
1atm9-montage	905	3.958	2.582	1.53292
1atm9-montage	830	4.918	2.59	1.89884
1atm9-montage	693	5.431	2.592	2.09529
1atm9-montage	434	6.072	2.594	2.34079
1atm9-montage	277	10.012	2.594	3.85968
1atm9-montage	240	29.136	2.594	11.2321
1atm9-montage	5	41.108	2.597	15.829
1atm9-montage	571	9.337	2.602	3.58839
1atm9-montage	12	36.19	2.602	13.9085
1atm9-montage	102	5.198	2.611	1.99081
1atm9-montage	385	4.363	2.612	1.67037
1atm9-montage	554	4.349	2.62	1.65992
1atm9-montage	310	11.813	2.624	4.50191
1atm9-montage	386	6.959	2.625	2.65105
1atm9-montage	256	19.789	2.625	7.53867
1atm9-montage	566	8.679	2.626	3.30503
1atm9-montage	179	12.382	2.626	4.71516
1atm9-montage	545	3.764	2.627	1.43281
1atm9-montage	35	6.058	2.628	2.30518
1atm9-montage	685	11.027	2.629	4.19437
1atm9-montage	357	89.186	2.629	33.9239
1atm9-montage	658	3.759	2.63	1.42928
1atm9-montage	790	32.123	2.634	12.1955
1atm9-montage	584	11.7	2.635	4.44023
1atm9-montage	48	3.941	2.636	1.49507
1atm9-montage	923	9.694	2.645	3.66503
1atm9-montage	239	15.388	2.646	5.81557
1atm9-montage	742	16.193	2.649	6.11287
1atm9-montage	93	13.784	2.65	5.20151
1atm9-montage	164	12.896	2.651	4.86458
1atm9-montage	366	28.99	2.653	10.9273
1atm9-montage	232	20.382	2.656	7.67395
1atm9-montage	774	4.47	2.662	1.67919
1atm9-montage	212	4.086	2.666	1.53263
1atm9-montage	491	3.015	2.668	1.13006
1atm9-montage	108	12.498	2.668	4.68441
1atm9-montage	903	15.635	2.669	5.858
1atm9-montage	398	4.429	2.686	1.64892
1atm9-montage	303	3.617	2.687	1.34611
1atm9-montage	335	11.059	2.697	4.10048
1atm9-montage	699	22.366	2.697	8.29292
1atm9-montage	620	4.093	2.702	1.5148
1atm9-montage	83	17.474	2.704	6.46228
1atm9-montage	244	19.209	2.704	7.10392
1atm9-montage	505	58.128	2.704	21.497
1atm9-montage	710	19.138	2.706	7.07243
1atm9-montage	252	6.841	2.719	2.516
1atm9-montage	464	35.95	2.722	13.2072
1atm9-montage	234	8.425	2.725	3.09174
1atm9-montage	661	5.031	2.731	1.84218
1atm9-montage	196	13.422	2.734	4.90929
1atm9-montage	764	10.537	2.735	3.85265
1atm9-montage	337	11.727	2.744	4.27369
1atm9-montage	159	25.948	2.758	9.40827
1atm9-montage	225	33.597	2.758	12.1817
1atm9-montage	537	40.09	2.763	14.5096
1atm9-montage	533	11.157	2.764	4.03654
1atm9-montage	497	22.228	2.767	8.03325
1atm9-montage	288	14.397	2.77	5.19747
1atm9-montage	914	3.013	2.781	1.08342
1atm9-montage	313	3.422	2.792	1.22564
1atm9-montage	507	13.676	2.794	4.89477
1atm9-montage	744	8.031	2.796	2.87232
1atm9-montage	648	8.39	2.796	3.00072
1atm9-montage	939	8.965	2.804	3.19722
1atm9-montage	443	10.562	2.808	3.7614
1atm9-montage	103	15.935	2.808	5.67486
1atm9-montage	167	9.711	2.813	3.45219
1atm9-montage	388	5.059	2.816	1.79652
1atm9-montage	168	14.64	2.816	5.19886
1atm9-montage	717	9.506	2.821	3.36973
1atm9-montage	359	26.795	2.821	9.4984
1atm9-montage	486	6.824	2.824	2.41643
1atm9-montage	16	6.524	2.826	2.30856
1atm9-montage	589	19.038	2.834	6.71771
1atm9-montage	17	10.991	2.836	3.87553
1atm9-montage	800	19.853	2.836	7.00035
1atm9-montage	552	4.903	2.837	1.72823
1atm9-montage	242	20.78	2.839	7.31948
1atm9-montage	546	4.006	2.844	1.40858
1atm9-montage	858	12.012	2.846	4.22066
1atm9-montage	788	6.768	2.847	2.37724
1atm9-montage	28	9.821	2.849	3.44717
1atm9-montage	270	9.872	2.852	3.46143
1atm9-montage	786	12.925	2.852	4.53191
1atm9-montage	916	4.465	2.853	1.56502
1atm9-montage	395	3.346	2.855	1.17198
1atm9-montage	304	6.688	2.857	2.34092
1atm9-montage	81	5.209	2.863	1.81942
1atm9-montage	743	30.299	2.865	10.5756
1atm9-montage	871	13.1	2.866	4.57083
1atm9-montage	950	20.517	2.867	7.15626
1atm9-montage	254	12.775	2.873	4.44657
1atm9-montage	901	7.406	2.874	2.5769
1atm9-montage	151	6.226	2.88	2.16181
1atm9-montage	734	4.708	2.883	1.63302
1atm9-montage	681	15.753	2.883	5.4641
1atm9-montage	906	12.318	2.884	4.27115
1atm9-montage	19	20.592	2.889	7.12773
1atm9-montage	730	5.44	2.896	1.87845
1atm9-montage	701	7.923	2.898	2.73395
1atm9-montage	668	39.555	2.898	13.6491
1atm9-montage	36	4.307	2.918	1.47601
1atm9-montage	26	8.031	2.921	2.7494
1atm9-montage	66	21.065	2.927	7.19679
1atm9-montage	60	35.158	2.927	12.0116
1atm9-montage	186	4.006	2.928	1.36817
1atm9-montage	300	4.691	2.929	1.60157
1atm9-montage	110	10.982	2.93	3.74812
1atm9-montage	579	7.033	2.931	2.39952
1atm9-montage	928	9.721	2.931	3.31662
1atm9-montage	172	56.96	2.945	19.3413
1atm9-montage	872	7.328	2.95	2.48407
1atm9-montage	677	34.294	2.951	11.6211
1atm9-montage	670	13.562	2.953	4.59262
1atm9-montage	849	19.381	2.957	6.55428
1atm9-montage	441	14.051	2.958	4.75017
1atm9-montage	637	5.829	2.961	1.96859
1atm9-montage	129	7.803	2.964	2.63259
1atm9-montage	687	9.379	2.966	3.16217
1atm9-montage	94	5.816	2.968	1.95957
1atm9-montage	263	25.883	2.998	8.63342
1atm9-montage	105	11.891	3.002	3.96103
1atm9-montage	356	13.95	3.003	4.64535
1atm9-montage	562	42.116	3.004	14.02
1atm9-montage	261	9.031	3.006	3.00432
1atm9-montage	369	19.822	3.01	6.58538
1atm9-montage	99	8.975	3.025	2.96694
1atm9-montage	192	19.327	3.026	6.38698
1atm9-montage	883	7.688	3.03	2.53729
1atm9-montage	713	18.084	3.03	5.96832
1atm9-montage	723	6.118	3.04	2.0125
1atm9-montage	314	3.524	3.043	1.15807
1atm9-montage	605	14.859	3.045	4.8798
1atm9-montage	248	14.413	3.046	4.73178
1atm9-montage	557	25.801	3.046	8.47045
1atm9-montage	894	19.909	3.047	6.53397
1atm9-montage	586	31.465	3.052	10.3096
1atm9-montage	95	5.543	3.053	1.81559
1atm9-montage	78	12.347	3.054	4.04289
1atm9-montage	98	4.874	3.06	1.59281
1atm9-montage	211	16.296	3.065	5.3168
1atm9-montage	647	3.552	3.066	1.15851
1atm9-montage	700	23.994	3.073	7.80801
1atm9-montage	829	9.536	3.075	3.10114
1atm9-montage	848	4.948	3.082	1.60545
1atm9-montage	61	7.284	3.083	2.36263
1atm9-montage	602	8.085	3.088	2.6182
1atm9-montage	754	16.225	3.088	5.25421
1atm9-montage	132	12.858	3.089	4.16251
1atm9-montage	101	12.031	3.092	3.89101
1atm9-montage	205	15.269	3.095	4.93344
1atm9-montage	207	5.302	3.097	1.71198
1atm9-montage	667	11.359	3.098	3.66656
1atm9-montage	607	21.198	3.099	6.84027
1atm9-montage	80	27.284	3.102	8.79562
1atm9-montage	761	8.193	3.109	2.63525
1atm9-montage	732	3.287	3.11	1.05691
1atm9-montage	130	13.253	3.11	4.26141
1atm9-montage	757	13.612	3.115	4.36982
1atm9-montage	749	7.366	3.117	2.36317
1atm9-montage	117	19.677	3.117	6.3128
1atm9-montage	728	21.116	3.119	6.77012
1atm9-montage	421	6.106	3.128	1.95205
1atm9-montage	695	21.783	3.131	6.9572
1atm9-montage	143	4.223	3.135	1.34705
1atm9-montage	285	10.633	3.136	3.39062
1atm9-montage	659	26	3.139	8.28289
1atm9-montage	315	4.534	3.142	1.44303
1atm9-montage	231	37.185	3.146	11.8198
1atm9-montage	49	18.381	3.154	5.82784
1atm9-montage	65	43.066	3.156	13.6458
1atm9-montage	747	3.609	3.158	1.14281
1atm9-montage	591	15.277	3.159	4.83602
1atm9-montage	789	12.169	3.167	3.84244
1atm9-montage	462	15.382	3.17	4.85237
1atm9-montage	85	9.079	3.175	2.85953
1atm9-montage	522	22.977	3.18	7.22547
1atm9-montage	820	4.372	3.181	1.37441
1atm9-montage	22	3.844	3.182	1.20805
1atm9-montage	504	62.733	3.189	19.6717
1atm9-montage	32	25.742	3.19	8.06959
1atm9-montage	397	39.582	3.192	12.4004
1atm9-montage	181	42.614	3.193	13.3461
1atm9-montage	588	13.789	3.196	4.31446
1atm9-montage	629	13.308	3.198	4.16135
1atm9-montage	741	10.049	3.202	3.13835
1atm9-montage	358	37.805	3.209	11.7809
1atm9-montage	87	7.185	3.218	2.23275
1atm9-montage	76	11.09	3.219	3.44517
1atm9-montage	805	25.816	3.226	8.00248
1atm9-montage	360	5.505	3.227	1.70592
1atm9-montage	835	10.797	3.228	3.3448
1atm9-montage	145	63.808	3.23	19.7548
1atm9-montage	128	28.31	3.232	8.75928
1atm9-montage	739	25.204	3.238	7.78382
1atm9-montage	796	23.376	3.24	7.21481
1atm9-montage	115	12.982	3.253	3.99078
1atm9-montage	191	10.491	3.258	3.22007
1atm9-montage	709	20.194	3.261	6.19258
1atm9-montage	287	4.315	3.262	1.32281
1atm9-montage	650	11.303	3.262	3.46505
1atm9-montage	712	6.521	3.264	1.99786
1atm9-montage	30	25.878	3.264	7.92831
1atm9-montage	214	16.519	3.267	5.05632
1atm9-montage	755	6.653	3.275	2.03145
1atm9-montage	568	9.716	3.277	2.96491
1atm9-montage	194	14	3.28	4.26829
1atm9-montage	785	31.763	3.282	9.67794
1atm9-montage	31	25.066	3.283	7.63509
1atm9-montage	308	13.31	3.286	4.05052
1atm9-montage	258	23.163	3.292	7.03615
1atm9-montage	70	15.82	3.294	4.80267
1atm9-montage	260	36.016	3.294	10.9338
1atm9-montage	326	22.013	3.296	6.6787
1atm9-montage	237	5.944	3.299	1.80176
1atm9-montage	801	8.067	3.303	2.44233
1atm9-montage	553	11.955	3.308	3.61397
1atm9-montage	624	29.505	3.317	8.89509
1atm9-montage	567	8.377	3.321	2.52243
1atm9-montage	941	5.792	3.327	1.74091
1atm9-montage	79	21.376	3.34	6.4
1atm9-montage	431	13.438	3.342	4.02095
1atm9-montage	305	18.816	3.349	5.61839
1atm9-montage	587	9.453	3.35	2.82179
1atm9-montage	24	13.698	3.352	4.08652
1atm9-montage	400	6.646	3.354	1.98151
1atm9-montage	549	22.856	3.358	6.80643
1atm9-montage	675	32.675	3.359	9.7276
1atm9-montage	745	14.653	3.362	4.35842
1atm9-montage	163	11.112	3.363	3.30419
1atm9-montage	616	19.757	3.393	5.82287
1atm9-montage	100	24.982	3.394	7.36064
1atm9-montage	775	32.476	3.395	9.56583
1atm9-montage	121	11.309	3.408	3.31837
1atm9-montage	228	22.723	3.422	6.64027
1atm9-montage	477	22.619	3.423	6.60795
1atm9-montage	425	33.216	3.426	9.69527
1atm9-montage	706	4.009	3.427	1.16983
1atm9-montage	293	20.088	3.429	5.85827
1atm9-montage	213	12.557	3.43	3.66093
1atm9-montage	27	6.199	3.433	1.80571
1atm9-montage	396	34.204	3.434	9.9604
1atm9-montage	716	7.117	3.438	2.0701
1atm9-montage	42	23.53	3.44	6.84012
1atm9-montage	548	9.141	3.446	2.65264
1atm9-montage	139	35.397	3.446	10.2719
1atm9-montage	851	38.485	3.449	11.1583
1atm9-montage	938	11.547	3.454	3.34308
1atm9-montage	884	34.789	3.454	10.0721
1atm9-montage	229	17.608	3.455	5.09638
1atm9-montage	122	12.838	3.459	3.71148
1atm9-montage	873	11.06	3.47	3.18732
1atm9-montage	847	15.159	3.471	4.36733
1atm9-montage	632	26.55	3.471	7.64909
1atm9-montage	378	9.365	3.472	2.69729
1atm9-montage	123	10.883	3.48	3.1273
1atm9-montage	521	13.903	3.483	3.99167
1atm9-montage	182	33.576	3.484	9.6372
1atm9-montage	243	9.279	3.485	2.66255
1atm9-montage	899	6.002	3.49	1.71977
1atm9-montage	726	20.959	3.494	5.99857
1atm9-montage	860	28.012	3.494	8.01717
1atm9-montage	626	9.629	3.498	2.75272
1atm9-montage	877	18.49	3.498	5.28588
1atm9-montage	705	19.192	3.501	5.48186
1atm9-montage	354	21.825	3.501	6.23393
1atm9-montage	339	23.945	3.506	6.82972
1atm9-montage	846	8.973	3.511	2.55568
1atm9-montage	68	16.246	3.517	4.61928
1atm9-montage	735	11.558	3.523	3.28073
1atm9-montage	513	27.963	3.524	7.93502
1atm9-montage	3	53.708	3.529	15.219
1atm9-montage	13	10.759	3.536	3.0427
1atm9-montage	875	5.443	3.541	1.53714
1atm9-montage	210	17.992	3.549	5.0696
1atm9-montage	427	14.632	3.55	4.12169
1atm9-montage	433	15.051	3.552	4.23733
1atm9-montage	384	14.646	3.558	4.11636
1atm9-montage	508	7.199	3.562	2.02106
1atm9-montage	676	42.235	3.571	11.8272
1atm9-montage	218	34.188	3.578	9.55506
1atm9-montage	29	12.269	3.579	3.42805
1atm9-montage	9	8.426	3.58	2.35363
1atm9-montage	221	25.556	3.58	7.13855
1atm9-montage	876	29.247	3.587	8.15361
1atm9-montage	291	12.506	3.591	3.4826
1atm9-montage	929	27.3	3.591	7.60234
1atm9-montage	377	21.741	3.592	6.05262
1atm9-montage	442	13.852	3.593	3.85527
1atm9-montage	652	17.079	3.601	4.74285
1atm9-montage	158	13.113	3.604	3.63846
1atm9-montage	54	42.144	3.61	11.6742
1atm9-montage	25	12.743	3.617	3.52309
1atm9-montage	806	7.306	3.624	2.016
1atm9-montage	932	9.477	3.625	2.61434
1atm9-montage	440	31.032	3.629	8.55112
1atm9-montage	924	11.381	3.637	3.12923
1atm9-montage	116	23.57	3.64	6.47527
1atm9-montage	812	10.402	3.641	2.85691
1atm9-montage	795	21.139	3.647	5.79627
1atm9-montage	902	33.121	3.648	9.07922
1atm9-montage	199	15.447	3.656	4.22511
1atm9-montage	666	6.507	3.657	1.77933
1atm9-montage	135	19.246	3.657	5.26278
1atm9-montage	391	5.085	3.658	1.3901
1atm9-montage	662	27.239	3.66	7.44235
1atm9-montage	711	11.103	3.668	3.02699
1atm9-montage	643	21.077	3.673	5.73836
1atm9-montage	10	12.993	3.676	3.53455
1atm9-montage	936	35.938	3.679	9.76842
1atm9-montage	704	21.491	3.68	5.83995
1atm9-montage	945	31.302	3.683	8.49905
1atm9-montage	940	11.871	3.684	3.22231
1atm9-montage	498	16.202	3.692	4.38841
1atm9-montage	230	6.215	3.694	1.68246
1atm9-montage	297	15.466	3.695	4.18566
1atm9-montage	814	30.442	3.699	8.22979
1atm9-montage	925	9.139	3.704	2.46733
1atm9-montage	580	15.547	3.708	4.19283
1atm9-montage	175	5.6	3.71	1.50943
1atm9-montage	267	26.786	3.71	7.21995
1atm9-montage	887	13.185	3.711	3.55295
1atm9-montage	707	18.938	3.716	5.09634
1atm9-montage	345	24.781	3.719	6.66335
1atm9-montage	614	21.037	3.72	5.65511
1atm9-montage	180	40.203	3.722	10.8015
1atm9-montage	782	11.639	3.729	3.12121
1atm9-montage	428	14.502	3.733	3.88481
1atm9-montage	107	23.749	3.754	6.32632
1atm9-montage	804	18.461	3.758	4.91245
1atm9-montage	468	18.901	3.768	5.01619
1atm9-montage	84	13.848	3.776	3.66737
1atm9-montage	91	18.679	3.777	4.94546
1atm9-montage	46	32.328	3.779	8.55464
1atm9-montage	576	11.296	3.783	2.98599
1atm9-montage	136	17.408	3.783	4.60164
1atm9-montage	449	19.401	3.783	5.12847
1atm9-montage	296	27.749	3.793	7.31584
1atm9-montage	692	11.178	3.808	2.9354
1atm9-montage	245	8.875	3.814	2.32695
1atm9-montage	657	15.858	3.815	4.15675
1atm9-montage	748	9.705	3.816	2.54324
1atm9-montage	338	37.88	3.827	9.89809
1atm9-montage	253	19.165	3.83	5.00392
1atm9-montage	266	17.945	3.838	4.67561
1atm9-montage	569	16.061	3.84	4.18255
1atm9-montage	246	10.635	3.861	2.75447
1atm9-montage	247	21.916	3.861	5.67625
1atm9-montage	740	7.417	3.863	1.92001
1atm9-montage	927	18.547	3.876	4.78509
1atm9-montage	44	19.617	3.878	5.05854
1atm9-montage	827	59.636	3.881	15.3661
1atm9-montage	525	11.007	3.882	2.83539
1atm9-montage	341	27.831	3.896	7.14348
1atm9-montage	570	15.086	3.899	3.8692
1atm9-montage	492	37.427	3.9	9.59667
1atm9-montage	463	64.357	3.903	16.4891
1atm9-montage	371	5.228	3.91	1.33708
1atm9-montage	55	49.433	3.915	12.6266
1atm9-montage	459	6.543	3.918	1.66998
1atm9-montage	725	10.128	3.921	2.58301
1atm9-montage	154	20.445	3.926	5.20759
1atm9-montage	590	40.656	3.928	10.3503
1atm9-montage	226	31.083	3.936	7.8971
1atm9-montage	344	5.567	3.943	1.41187
1atm9-montage	837	30.178	3.943	7.65356
1atm9-montage	719	11.792	3.951	2.98456
1atm9-montage	828	22.299	3.953	5.64103
1atm9-montage	20	36.579	3.954	9.25114
1atm9-montage	528	7.874	3.958	1.98939
1atm9-montage	317	33.841	3.962	8.54139
1atm9-montage	284	24.013	3.971	6.04709
1atm9-montage	399	11.729	3.972	2.95292
1atm9-montage	807	10.497	3.975	2.64075
1atm9-montage	630	35.74	3.985	8.96863
1atm9-montage	149	32.832	3.986	8.23683
1atm9-montage	274	9.891	3.999	2.47337
1atm9-montage	454	10.297	4.003	2.57232
1atm9-montage	532	9.376	4.004	2.34166
1atm9-montage	282	20.042	4.005	5.00424
1atm9-montage	663	47.787	4.005	11.9318
1atm9-montage	75	20.562	4.01	5.12768
1atm9-montage	909	29.503	4.016	7.34636
1atm9-montage	819	5.936	4.037	1.4704
1atm9-montage	944	17.217	4.039	4.26269
1atm9-montage	922	30.9	4.046	7.63717
1atm9-montage	531	48.115	4.054	11.8685
1atm9-montage	954	20.058	4.06	4.94039
1atm9-montage	383	13.696	4.062	3.37174
1atm9-montage	355	26.344	4.065	6.48069
1atm9-montage	467	22.114	4.069	5.43475
1atm9-montage	382	16.108	4.078	3.94998
1atm9-montage	402	18.299	4.121	4.44043
1atm9-montage	577	6.008	4.128	1.45543
1atm9-montage	72	27.731	4.145	6.69023
1atm9-montage	393	19.394	4.156	4.66651
1atm9-montage	669	7.171	4.16	1.7238
1atm9-montage	836	9.869	4.16	2.37236
1atm9-montage	69	33.915	4.16	8.15264
1atm9-montage	574	38.233	4.16	9.19062
1atm9-montage	930	8.716	4.172	2.08917
1atm9-montage	911	22.307	4.177	5.34044
1atm9-montage	150	8.094	4.182	1.93544
1atm9-montage	760	10.015	4.183	2.39421
1atm9-montage	816	17.027	4.183	4.07052
1atm9-montage	137	27.425	4.186	6.5516
1atm9-montage	689	10.286	4.187	2.45665
1atm9-montage	878	49.901	4.188	11.9152
1atm9-montage	450	13.957	4.19	3.33103
1atm9-montage	220	23.822	4.214	5.65306
1atm9-montage	340	37.282	4.216	8.84298
1atm9-montage	170	32.198	4.236	7.60104
1atm9-montage	888	33.158	4.245	7.81107
1atm9-montage	729	24.227	4.247	5.7045
1atm9-montage	918	47.115	4.247	11.0937
1atm9-montage	639	9.093	4.257	2.13601
1atm9-montage	731	19.738	4.27	4.62248
1atm9-montage	642	5.1	4.272	1.19382
1atm9-montage	527	37.687	4.273	8.8198
1atm9-montage	773	36.453	4.275	8.52702
1atm9-montage	920	7.308	4.288	1.70429
1atm9-montage	617	20.829	4.312	4.83047
1atm9-montage	935	9.439	4.332	2.1789
1atm9-montage	67	9.586	4.335	2.2113
1atm9-montage	262	16.76	4.349	3.85376
1atm9-montage	319	19.225	4.358	4.41143
1atm9-montage	784	45.645	4.38	10.4212
1atm9-montage	368	17.13	4.383	3.90828
1atm9-montage	931	28.455	4.387	6.48621
1atm9-montage	250	28.069	4.388	6.39676
1atm9-montage	271	6.941	4.394	1.57965
1atm9-montage	197	19.932	4.397	4.53309
1atm9-montage	15	9.21	4.403	2.09176
1atm9-montage	381	9.007	4.409	2.04287
1atm9-montage	372	22.864	4.427	5.16467
1atm9-montage	155	9.698	4.441	2.18374
1atm9-montage	14	21.918	4.465	4.90885
1atm9-montage	178	16.499	4.469	3.69188
1atm9-montage	47	19.112	4.472	4.2737
1atm9-montage	908	11.311	4.474	2.52816
1atm9-montage	606	6.848	4.478	1.52925
1atm9-montage	418	8.837	4.494	1.9664
1atm9-montage	536	52.998	4.515	11.7382
1atm9-montage	114	7.623	4.551	1.67502
1atm9-montage	696	9.937	4.553	2.18252
1atm9-montage	289	21.272	4.553	4.67208
1atm9-montage	482	17.922	4.554	3.93544
1atm9-montage	479	14.672	4.569	3.21121
1atm9-montage	424	46.6	4.571	10.1947
1atm9-montage	483	7.914	4.574	1.73021
1atm9-montage	280	63.848	4.575	13.9558
1atm9-montage	682	37.858	4.577	8.27136
1atm9-montage	2	94.123	4.586	20.524
1atm9-montage	672	19.016	4.627	4.10979
1atm9-montage	273	19.386	4.642	4.17622
1atm9-montage	8	7.825	4.647	1.68388
1atm9-montage	864	13.954	4.648	3.00215
1atm9-montage	324	14.227	4.653	3.0576
1atm9-montage	361	21.421	4.686	4.57128
1atm9-montage	435	65.702	4.69	14.009
1atm9-montage	534	20.598	4.71	4.37325
1atm9-montage	946	6.716	4.716	1.42409
1atm9-montage	18	13.142	4.718	2.7855
1atm9-montage	478	10.955	4.727	2.31754
1atm9-montage	461	10.698	4.73	2.26173
1atm9-montage	415	45.014	4.732	9.51268
1atm9-montage	439	12.396	4.745	2.61243
1atm9-montage	364	9.013	4.778	1.88635
1atm9-montage	898	11.105	4.784	2.32128
1atm9-montage	299	19.966	4.801	4.15872
1atm9-montage	404	12.607	4.812	2.61991
1atm9-montage	403	31.574	4.814	6.55879
1atm9-montage	146	42.569	4.814	8.84275
1atm9-montage	471	26.237	4.816	5.44788
1atm9-montage	514	15.897	4.818	3.2995
1atm9-montage	540	18.598	4.821	3.85771
1atm9-montage	490	19.703	4.822	4.08606
1atm9-montage	255	30.753	4.828	6.36972
1atm9-montage	127	30.414	4.832	6.29429
1atm9-montage	793	14.648	4.839	3.02707
1atm9-montage	510	16.498	4.855	3.39815
1atm9-montage	645	22.287	4.865	4.58109
1atm9-montage	664	19.445	4.886	3.97974
1atm9-montage	727	23.391	4.9	4.77367
1atm9-montage	448	6.098	4.919	1.23968
1atm9-montage	92	13.133	4.925	2.6666
1atm9-montage	370	13.482	4.934	2.73247
1atm9-montage	949	11.88	4.965	2.39275
1atm9-montage	917	30.143	4.965	6.0711
1atm9-montage	353	38.154	4.976	7.6676
1atm9-montage	756	8.55	4.978	1.71756
1atm9-montage	535	37.26	4.997	7.45647
1atm9-montage	921	9.783	5.002	1.95582
1atm9-montage	738	25.654	5.01	5.12056
1atm9-montage	550	7.166	5.051	1.41873
1atm9-montage	174	30.214	5.053	5.97942
1atm9-montage	526	30.581	5.058	6.04607
1atm9-montage	124	7.033	5.075	1.38581
1atm9-montage	660	43.878	5.102	8.60016
1atm9-montage	933	40.001	5.111	7.82645
1atm9-montage	208	43.699	5.123	8.52996
1atm9-montage	653	23.303	5.134	4.53896
1atm9-montage	475	8.604	5.142	1.67328
1atm9-montage	134	39.678	5.161	7.68804
1atm9-montage	406	41.044	5.193	7.90372
1atm9-montage	551	44.186	5.203	8.49241
1atm9-montage	401	21.01	5.216	4.02799
1atm9-montage	152	7.374	5.227	1.41075
1atm9-montage	866	16.263	5.234	3.10718
1atm9-montage	390	15.811	5.236	3.01967
1atm9-montage	236	28.972	5.258	5.51008
1atm9-montage	301	69.779	5.281	13.2132
1atm9-montage	769	7.712	5.302	1.45455
1atm9-montage	147	33.385	5.311	6.28601
1atm9-montage	275	12.366	5.326	2.32182
1atm9-montage	216	20.911	5.329	3.924
1atm9-montage	818	6.994	5.343	1.309
1atm9-montage	500	24.489	5.385	4.54763
1atm9-montage	487	11.386	5.401	2.10813
1atm9-montage	809	28.512	5.401	5.27902
1atm9-montage	156	31.097	5.41	5.74806
1atm9-montage	429	15.406	5.417	2.84401
1atm9-montage	631	16.789	5.43	3.0919
1atm9-montage	472	27.533	5.435	5.06587
1atm9-montage	494	11.925	5.438	2.1929
1atm9-montage	276	19.464	5.45	3.57138
1atm9-montage	200	32.769	5.451	6.01156
1atm9-montage	113	7.249	5.478	1.32329
1atm9-montage	272	8.48	5.494	1.5435
1atm9-montage	89	29.388	5.497	5.34619
1atm9-montage	426	13.35	5.498	2.42816
1atm9-montage	690	13.709	5.501	2.49209
1atm9-montage	480	14.868	5.568	2.67026
1atm9-montage	144	48.661	5.613	8.66934
1atm9-montage	501	42.863	5.669	7.56095
1atm9-montage	469	24.058	5.67	4.24303
1atm9-montage	318	27.157	5.702	4.76271
1atm9-montage	62	14.748	5.704	2.58555
1atm9-montage	763	17.587	5.736	3.06607
1atm9-montage	325	27.989	5.748	4.86935
1atm9-montage	387	12.628	5.786	2.18251
1atm9-montage	241	40.185	5.796	6.93323
1atm9-montage	290	29.227	5.802	5.0374
1atm9-montage	6	11.307	5.839	1.93646
1atm9-montage	281	103.038	5.887	17.5026
1atm9-montage	413	21.836	5.894	3.70478
1atm9-montage	915	34.848	5.934	5.8726
1atm9-montage	484	9.16	6	1.52667
1atm9-montage	444	37.295	6.003	6.21273
1atm9-montage	671	21.01	6.062	3.46585
1atm9-montage	825	33.119	6.062	5.46338
1atm9-montage	309	23.369	6.067	3.85182
1atm9-montage	956	21.179	6.148	3.44486
1atm9-montage	787	16.285	6.164	2.64195
1atm9-montage	499	6.846	6.169	1.10974
1atm9-montage	38	26.395	6.171	4.27726
1atm9-montage	363	32.869	6.189	5.31087
1atm9-montage	640	10.528	6.224	1.69152
1atm9-montage	269	30.742	6.231	4.93372
1atm9-montage	697	39.142	6.328	6.18552
1atm9-montage	686	21.826	6.357	3.43338
1atm9-montage	708	37.708	6.426	5.86804
1atm9-montage	430	19.648	6.448	3.04715
1atm9-montage	869	34.826	6.481	5.37355
1atm9-montage	897	32.834	6.482	5.06541
1atm9-montage	422	22.723	6.512	3.4894
1atm9-montage	886	31.397	6.517	4.81771
1atm9-montage	865	11.127	6.536	1.70242
1atm9-montage	715	23.686	6.566	3.60737
1atm9-montage	362	31.599	6.587	4.79718
1atm9-montage	227	38.027	6.694	5.68076
1atm9-montage	733	29.478	6.708	4.39445
1atm9-montage	953	29.435	6.718	4.38151
1atm9-montage	97	22.51	6.752	3.33383
1atm9-montage	460	8.925	6.835	1.30578
1atm9-montage	153	32.076	6.896	4.65139
1atm9-montage	957	28.564	6.899	4.14031
1atm9-montage	307	34.756	6.943	5.00591
1atm9-montage	133	32.98	7.144	4.61646
1atm9-montage	737	33.998	7.265	4.6797
1atm9-montage	770	16.603	7.277	2.28157
1atm9-montage	311	35.891	7.447	4.81952
1atm9-montage	238	16.555	7.582	2.18346
1atm9-montage	765	21.221	7.668	2.76748
1atm9-montage	419	50.533	7.929	6.37319
1atm9-montage	489	18.605	7.935	2.34468
1atm9-montage	389	14.108	7.959	1.77258
1atm9-montage	23	42.561	7.973	5.33814
1atm9-montage	367	15.552	8.038	1.93481
1atm9-montage	481	42.849	8.045	5.32617
1atm9-montage	394	18.106	8.163	2.21806
1atm9-montage	665	25.036	8.166	3.06588
1atm9-montage	934	21.069	8.176	2.57693
1atm9-montage	411	25.829	8.188	3.15449
1atm9-montage	502	25.713	8.199	3.13611
1atm9-montage	476	29.688	8.314	3.57084
1atm9-montage	654	21.558	8.768	2.45871
1atm9-montage	907	19.263	8.804	2.18798
1atm9-montage	943	24.52	9.008	2.72202
1atm9-montage	437	44.456	9.107	4.88152
1atm9-montage	347	96.032	9.147	10.4987
1atm9-montage	834	19.615	9.176	2.13764
1atm9-montage	452	41.621	9.8	4.24704
1atm9-montage	895	52.369	9.929	5.27435
1atm9-montage	678	33.159	10.163	3.26272
1atm9-montage	910	22.931	10.545	2.17459
1atm9-montage	892	55.769	12.957	4.30416
1atm9-montage	451	29.893	13.157	2.27202
1atm9-montage	456	46.451	13.968	3.32553
1atm9-montage	453	39.72	14.007	2.83572
1atm9-montage	890	44.43	14.219	3.12469
1atm9-montage	473	62.811	17.472	3.59495
1atm9-montage	474	28.519	19.455	1.4659

## Sheet: BGP-26
Image	Crystal #	Length (um)	Width (um)	AR
1atm-26-700x(1)	11	0.976	0.255	3.82745
1atm-26-2000x(15)	3	3.962	0.416	9.52404
1atm-26-700x(1)	9	2.441	0.425	5.74353
1atm-26-700x(1)	7	1.23	0.439	2.80182
1atm-26-500x(2)	4	7.769	0.577	13.4645
1atm-26-2000x(12)	2	1.766	0.581	3.03959
BGP_26pano	11	7.776	0.656	11.8537
1atm-26-2000x(4)	2	0.805	0.69	1.16667
BGP_26pano	4	21.56	0.69	31.2464
1atm-26-2000x(20)	1	23.495	0.782	30.0448
1atm-26-2000x(17)	2	3.161	0.81	3.90247
1atm-26-1000x(10)	1	16.752	0.885	18.9288
1atm-26-900x(1)	3	3.009	0.909	3.31023
1atm-26-2000x(22)	2	6.484	0.93	6.97204
1atm-26-2000x(13)	1	19.799	0.967	20.4747
1atm-26-700x(1)	8	4.036	0.987	4.08916
1atm-26-2000x(8)	4	1.857	1.008	1.84226
1atm-26-900x(1)	9	1.673	1.03	1.62427
1atm-26-2000x(25)	1	33.555	1.066	31.4775
1atm-26-2000x(14)	1	12.673	1.101	11.5104
1atm-26-2000x(15)	1	2.32	1.119	2.07328
1atm-26-500x(4)	3	3.474	1.144	3.03671
1atm-26-2000x(15)	2	3.604	1.156	3.11765
1atm-26-2000x(1)	1	15.062	1.189	12.6678
BGP_26pano	6	3.049	1.195	2.55146
1atm-26-2000x(21)	2	9.926	1.21	8.20331
1atm-26-2000x(16)	1	9.762	1.219	8.0082
1atm-26-2000x(15)	6	2.852	1.27	2.24567
1atm-26-2000x(12)	1	12.245	1.384	8.84754
1atm-26-700x(1)	10	3.278	1.443	2.27166
1atm-26-900x(1)	2	3.317	1.474	2.25034
1atm-26-1000x(2)	2	50.204	1.733	28.9694
1atm-26-700x(1)	4	4.563	1.782	2.56061
1atm-26-2000x(8)	3	7.355	1.788	4.11353
1atm-26-2000x(10)	2	5.446	1.818	2.9956
1atm-26-2000x(11)	1	7.111	1.876	3.79051
1atm-26-700x(1)	5	3.79	1.905	1.9895
1atm-26-700x(1)	2	5.063	1.934	2.61789
1atm-26-1000x(9)	1	12.524	1.978	6.33165
1atm-26-2000x(16)	3	2.983	1.995	1.49524
1atm-26-2000x(20)	2	3.286	2.026	1.62192
1atm-26-2000x(2)	1	14.837	2.09	7.09904
1atm-26-900x(1)	4	29.765	2.163	13.761
1atm-26-900x(1)	7	20.965	2.171	9.65684
BGP_26pano	3	9.929	2.187	4.54001
BGP_26pano	9	5.535	2.238	2.47319
1atm-26-1000x(4)	3	4.953	2.252	2.19938
1atm-26-2000x(21)	1	9.27	2.305	4.02169
1atm-26-900x(1)	8	3.373	2.328	1.44888
1atm-26-2000x(15)	5	16.064	2.379	6.75242
1atm-26-500x(4)	5	10.571	2.456	4.30415
1atm-26-700x(1)	1	4.055	2.517	1.61104
1atm-26-1000x(10)	2	24.134	2.585	9.33617
1atm-26-2000x(15)	4	5.755	2.645	2.1758
1atm-26-900x(1)	1	35.566	2.662	13.3606
1atm-26-2000x(5)	1	13.631	2.747	4.96214
1atm-26-1000x(13)	3	36.051	2.784	12.9494
1atm-26-2000x(1)	2	16.433	2.833	5.80056
BGP_26pano	1	4.658	2.879	1.61792
1atm-26-900x(1)	11	9.896	2.91	3.40069
1atm-26-2000x(10)	1	4.449	2.94	1.51327
1atm-26-900x(1)	6	10.991	3.017	3.64302
1atm-26-2000x(9)	1	6.261	3.078	2.03411
1atm-26-2000x(23)	1	4.022	3.11	1.29325
1atm-26-700x(3)	3	34.386	3.136	10.9649
BGP_26pano	12	17.103	3.17	5.39527
1atm-26-500x(2)	3	17.45	3.184	5.48053
1atm-26-2000x(16)	2	18.903	3.299	5.72992
1atm-26-1000x(7)	1	32.545	3.322	9.79681
1atm-26-500x(4)	1	5.321	3.338	1.59407
1atm-26-900x(1)	10	13.943	3.462	4.02744
BGP_26pano	7	6.375	3.898	1.63545
1atm-26-500x(2)	5	6.642	3.909	1.69916
1atm-26-2000x(9)	2	27.066	3.958	6.8383
1atm-26-2000x(22)	1	15.146	4.1	3.69415
1atm-26-2000x(8)	1	8.704	4.313	2.01808
1atm-26-1000x(9)	2	19.534	4.333	4.50819
1atm-26-1000x(6)	1	40.251	4.338	9.2787
1atm-26-500x(4)	2	6.025	4.436	1.35821
1atm-26-2000x(4)	1	11.979	4.599	2.6047
1atm-26-1000x(13)	2	16.707	4.799	3.48135
1atm-26-500x(2)	1	8.766	4.805	1.82435
1atm-26-2000x(24)	1	27.132	4.835	5.61158
1atm-26-1000x(5)	1	73.995	4.84	15.2882
BGP_26pano	8	8.79	4.908	1.79095
1atm-26-1000x(13)	4	43.257	5.022	8.6135
1atm-26-500x(4)	4	5.252	5.17	1.01586
BGP_26pano	13	22.714	5.197	4.3706
1atm-26-1000x(3)	3	28.509	5.297	5.3821
1atm-26-500x(1)	1	15.879	5.401	2.94001
1atm-26-500x(2)	2	22.603	5.441	4.1542
BGP_26pano	10	15.853	5.539	2.86207
1atm-26-1000x(3)	1	16.097	5.713	2.81761
1atm-26-900x(1)	5	24.941	5.716	4.36337
1atm-26-1000x(4)	1	13.557	7.46	1.81729
1atm-26-1000x(8)	2	10.965	7.962	1.37717
1atm-26-1000x(4)	4	22.568	8.089	2.78996
1atm-26-2000x(23)	2	21.049	8.722	2.41332
1atm-26-700x(3)	2	42.949	9.598	4.47479
1atm-26-700x(1)	6	20.792	9.717	2.13976
1atm-26-1000x(3)	2	39.354	10.007	3.93265
1atm-26-1000x(1)	1	96.626	10.354	9.33224
1atm-26-1000x(8)	1	11.132	10.733	1.03718
1atm-26-2000x(8)	2	16.206	11.292	1.43518
1atm-26-1000x(13)	1	26.278	12.712	2.06718
1atm-26-800x(1)	1	77.227	12.936	5.96993
1atm-26-1000x(4)	2	20.67	15.003	1.37772
1atm-26-700x(3)	1	77.716	16.037	4.84604
1atm-26-2000x(17)	1	37.297	21.731	1.7163
1atm-26-1000x(2)	1	53.596	31.712	1.69009

## Sheet: BGP-27
Image	Plag	Length (um)	Width (um)	AR
1atm-27-250x(1)	2	2.024	0.806	2.51117
1atm-27-1000x(10)	1	16.718	0.914	18.291
1atm-27-500x(1)	1	1.676	1.12	1.49643
1atm-27-200x(2)	8	78.21	1.21	64.6364
1atm-27-250x(2)	2	7.662	1.235	6.20405
1atm-27-500x(1)	4	81.355	1.472	55.2683
1atm-27-200x(2)	4	4.726	1.831	2.5811
1atm-27-1000x(4)	3	4.947	2.249	2.19964
1atm-27-1000x(10)	2	24.18	2.601	9.29642
1atm-27-200x(2)	1	43.888	2.621	16.7448
1atm-27-1000x(7)	1	32.535	3.335	9.75562
1atm-27-250x(2)	3	44.402	3.933	11.2896
1atm-27-250x(2)	1	33.715	4.095	8.23321
1atm-27-500x(4)	1	11.83	4.304	2.74861
1atm-27-1000x(6)	1	40.199	4.332	9.27955
1atm-27-1000x(1)	2	41.232	4.439	9.28858
1atm-27-250x(1)	3	41.879	4.661	8.98498
1atm-27-1000x(5)	1	73.961	4.863	15.2089
1atm-27-1000x(3)	3	28.51	5.32	5.35902
1atm-27-1000x(3)	1	16.122	5.736	2.81067
1atm-27-500x(1)	3	9.117	6.122	1.48922
1atm-27-250x(1)	1	80.57	6.17	13.0583
1atm-27-500x(1)	2	36.044	6.301	5.72036
1atm-27-200x(2)	6	38.83	6.396	6.07098
1atm-27-1000x(1)	1	78.22	6.553	11.9365
1atm-27-200x(2)	7	8.689	6.56	1.32454
1atm-27-500x(4)	2	42.175	6.795	6.20677
1atm-27-1000x(1)	3	46.489	6.848	6.7887
1atm-27-500x(4)	1	26.684	6.933	3.84884
1atm-27-250x(1)	4	50.218	6.968	7.20695
1atm-27-1000x(4)	1	13.54	7.45	1.81745
1atm-27-200x(2)	5	24.39	7.45	3.27383
1atm-27-1000x(8)	2	10.943	7.938	1.37856
1atm-27-500x(2)	4	63.155	7.942	7.95203
1atm-27-1000x(4)	4	22.539	8.079	2.78983
1atm-27-1000x(3)	2	39.342	10.032	3.92165
1atm-27-200x(2)	2	11.849	10.61	1.11678
1atm-27-1000x(8)	1	11.109	10.693	1.0389
1atm-27-500x(2)	2	30.145	10.747	2.80497
1atm-27-500x(2)	1	21.361	11.618	1.83861
1atm-27-500x(2)	3	54.196	14.13	3.83553
1atm-27-1000x(4)	2	20.644	14.984	1.37774
1atm-27-200x(2)	3	22.682	15.505	1.46288

## Sheet: BGP-28
Image	Plag	Length (um)	Width (um)	AR
1atm-28-800x(2)	14	0.178	0.178	1
1atm-28-600x(1)	25	0.239	0.239	1
1atm-28-800x(1)	10	6.324	0.367	17.2316
1atm-28-600x(1)	10	4.274	0.401	10.6584
1atm-28-800x(2)	13	9.811	0.464	21.1444
1atm-28-800x(1)	13	14.107	0.501	28.1577
1atm-28-800x(2)	15	2.455	0.518	4.73938
1atm-28-600x(1)	15	0.535	0.535	1
1atm-28-800x(3)	1	1.244	0.562	2.21352
1atm-28-800x(3)	9	15.04	0.732	20.5464
1atm-28-600x(1)	43	46.902	0.755	62.1219
1atm-28-600x(1)	5	11.025	0.772	14.2811
1atm-28-800x(1)	15	32.601	0.776	42.0116
1atm-28-600x(1)	42	2.269	0.806	2.81514
1atm-28-800x(1)	5	16.267	0.812	20.0333
1atm-28-600x(1)	11	2.488	0.827	3.00846
1atm-28-600x(1)	13	1.026	0.836	1.22727
1atm-28-500x(1)	6	3.558	0.874	4.07094
1atm-28-800x(3)	10	30.624	0.937	32.683
1atm-28-500x(1)	11	2.166	0.944	2.29449
1atm-28-800x(1)	6	7.297	0.968	7.53822
1atm-28-600x(1)	12	1.827	1.033	1.76864
1atm-28-500x(1)	14	1.759	1.07	1.64393
1atm-28-800x(1)	16	20.401	1.084	18.8201
1atm-28-600x(1)	22	9.169	1.109	8.26781
1atm-28-600x(1)	34	5.062	1.129	4.48361
1atm-28-600x(1)	30	2.555	1.141	2.23926
1atm-28-800x(1)	4	2.262	1.153	1.96184
1atm-28-600x(1)	3	6.332	1.191	5.31654
1atm-28-800x(1)	3	19.868	1.254	15.8437
1atm-28-800x(3)	4	21.1	1.334	15.8171
1atm-28-600x(1)	29	8.981	1.368	6.56506
1atm-28-800x(2)	2	10.593	1.396	7.58811
1atm-28-600x(1)	16	14.746	1.434	10.2831
1atm-28-800x(1)	9	18.292	1.476	12.393
1atm-28-800x(2)	9	17.314	1.523	11.3684
1atm-28-600x(1)	19	8.225	1.529	5.37933
1atm-28-600x(1)	27	5.997	1.563	3.83685
1atm-28-500x(1)	10	6.827	1.618	4.21941
1atm-28-800x(3)	12	10.615	1.633	6.50031
1atm-28-500x(1)	7	3.293	1.665	1.97778
1atm-28-600x(1)	39	2.593	1.719	1.50844
1atm-28-800x(2)	10	14.244	1.796	7.93096
1atm-28-600x(1)	20	29.491	1.808	16.3114
1atm-28-800x(1)	8	17.811	1.856	9.59644
1atm-28-600x(1)	4	9.021	1.926	4.6838
1atm-28-800x(1)	12	26.819	1.961	13.6762
1atm-28-800x(3)	11	33.361	1.978	16.866
1atm-28-800x(1)	7	2.754	2.033	1.35465
1atm-28-800x(2)	1	32.866	2.053	16.0088
1atm-28-600x(1)	47	7.983	2.062	3.87148
1atm-28-800x(2)	3	28.946	2.092	13.8365
1atm-28-800x(3)	7	24.046	2.11	11.3962
1atm-28-600x(1)	44	4.589	2.142	2.14239
1atm-28-800x(2)	16	3.3	2.169	1.52144
1atm-28-600x(1)	14	4.491	2.176	2.06388
1atm-28-800x(1)	14	10.861	2.2	4.93682
1atm-28-600x(1)	35	9.581	2.225	4.30607
1atm-28-800x(2)	8	7.196	2.294	3.13688
1atm-28-600x(1)	28	7.296	2.318	3.14754
1atm-28-800x(2)	11	5.349	2.325	2.30065
1atm-28-600x(1)	9	4.146	2.33	1.7794
1atm-28-600x(1)	48	4.28	2.337	1.83141
1atm-28-600x(1)	24	7.94	2.339	3.39461
1atm-28-800x(1)	1	25.649	2.389	10.7363
1atm-28-600x(1)	32	14.745	2.415	6.10559
1atm-28-600x(1)	6	3.567	2.612	1.36562
1atm-28-600x(1)	37	23.188	2.674	8.67165
1atm-28-500x(1)	9	3.958	2.729	1.45035
1atm-28-600x(1)	23	9.757	2.823	3.45625
1atm-28-500x(1)	13	26.006	2.951	8.81261
1atm-28-600x(1)	2	14.474	2.989	4.84242
1atm-28-500x(1)	8	5.52	3.009	1.8345
1atm-28-600x(1)	41	9.159	3.032	3.02078
1atm-28-600x(1)	18	22.88	3.182	7.19045
1atm-28-600x(1)	21	8.109	3.221	2.51754
1atm-28-600x(1)	1	4.076	3.309	1.23179
1atm-28-800x(3)	2	13.551	3.397	3.98911
1atm-28-800x(3)	8	23.332	3.415	6.83221
1atm-28-800x(2)	5	5.477	3.45	1.58754
1atm-28-800x(1)	11	18.553	3.487	5.32062
1atm-28-600x(1)	26	37.723	3.598	10.4844
1atm-28-800x(2)	6	11.211	3.606	3.10899
1atm-28-500x(1)	12	7.476	3.852	1.94081
1atm-28-600x(1)	7	10.648	3.913	2.72119
1atm-28-600x(1)	17	11.279	3.942	2.86124
1atm-28-800x(2)	12	31.819	4.018	7.91911
1atm-28-600x(1)	31	15.361	4.13	3.71937
1atm-28-600x(1)	36	67.312	4.476	15.0384
1atm-28-600x(1)	46	47.53	4.794	9.91448
1atm-28-800x(3)	5	20.045	5.03	3.98509
1atm-28-600x(1)	33	6.507	5.165	1.25983
1atm-28-800x(2)	4	33.875	5.674	5.97022
1atm-28-800x(2)	7	8.758	5.844	1.49863
1atm-28-800x(3)	3	8.104	5.986	1.35383
1atm-28-600x(1)	45	19.499	6.117	3.18767
1atm-28-800x(3)	6	13.593	6.494	2.09316
1atm-28-600x(1)	38	12.552	6.616	1.89722
1atm-28-600x(1)	8	9.58	6.64	1.44277
1atm-28-600x(1)	40	25.53	6.882	3.70968
1atm-28-500x(1)	3	29.366	7.686	3.82071
1atm-28-500x(1)	1	38.729	7.945	4.87464
1atm-28-800x(1)	2	35.067	8.222	4.26502
1atm-28-500x(1)	4	19.3	10.262	1.88073
1atm-28-500x(1)	5	29.042	12.178	2.38479
1atm-28-500x(1)	2	64.028	20.119	3.18246

## Sheet: BGP-29
Image	Plag	Length (um)	Width (um)	AR
BGP150pano-middle plag	9	15.833	1.102	14.3675
BGP150pano-edge	25	1.8	1.128	1.59574
BGP150pano-edge	26	44.412	1.398	31.7682
BGP150pano-edge	38	30.292	1.523	19.8897
BGP150pano-edge	24	3.652	1.589	2.2983
BGP150pano-edge	18	7.297	1.789	4.07881
BGP150pano-edge	7	14.292	1.888	7.56992
BGP150pano-edge	30	8.553	1.899	4.50395
BGP150pano-edge	27	44.575	1.991	22.3882
BGP150pano-edge	4	11.372	2.143	5.30658
BGP150pano-middle plag	63	9.924	2.205	4.50068
BGP150pano-edge	2	18.065	2.264	7.97924
BGP150pano-edge	8	13.859	2.491	5.56363
BGP150pano-middle plag	28	23.614	2.492	9.47592
BGP150pano-edge	3	10.08	2.59	3.89189
BGP150pano-middle plag	43	31.013	2.708	11.4524
BGP150pano-edge	21	4.472	2.854	1.56692
BGP150pano-edge	16	20.495	2.958	6.92867
BGP150pano-middle plag	94	7.262	3.054	2.37787
BGP150pano-edge	9	5.234	3.159	1.65685
BGP150pano-edge	20	4.742	3.242	1.46268
BGP150pano-middle plag	62	25.088	3.418	7.33996
BGP150pano-middle plag	102	59.254	3.483	17.0123
BGP150pano-edge	13	8.595	3.51	2.44872
BGP150pano-edge	36	11.65	3.561	3.27155
BGP150pano-edge	19	43.865	3.598	12.1915
BGP150pano-middle plag	84	67.26	3.702	18.1686
BGP150pano-middle plag	10	21.555	3.937	5.47498
BGP150pano-middle plag	81	117.162	4.197	27.9157
BGP150pano-edge	5	12.482	4.23	2.95083
BGP150pano-edge	23	10.989	4.329	2.53846
BGP150pano-middle plag	46	35.16	4.441	7.91714
BGP150pano-middle plag	107	65.338	4.585	14.2504
BGP150pano-middle plag	38	28.372	4.659	6.08972
BGP150pano-middle plag	93	16.875	4.802	3.51416
BGP150pano-edge	11	26.728	4.808	5.55907
BGP150pano-edge	14	15.931	4.898	3.25255
BGP150pano-middle plag	42	14.057	4.923	2.85537
BGP150pano-middle plag	21	101.838	5.012	20.3188
BGP150pano-middle plag	45	10.416	5.053	2.06135
BGP150pano-middle plag	66	37.968	5.164	7.35244
BGP150pano-middle plag	31	71.254	5.175	13.7689
BGP150pano-middle plag	101	109.56	5.18	21.1506
BGP150pano-edge	35	22.607	5.351	4.22482
BGP150pano-edge	12	26.041	5.381	4.83944
BGP150pano-edge	1	36.221	5.406	6.70015
BGP150pano-edge	29	12.03	5.546	2.16913
BGP150pano-middle plag	35	114.049	5.619	20.297
BGP150pano-edge	10	12.488	5.715	2.18513
BGP150pano-edge	15	11.964	5.723	2.09051
BGP150pano-middle plag	44	12.472	5.904	2.11247
BGP150pano-edge	28	38.548	5.915	6.51699
BGP150pano-edge	17	28.277	5.93	4.76847
BGP150pano-edge	39	24.048	5.935	4.0519
BGP150pano-middle plag	27	21.472	5.949	3.60935
BGP150pano-middle plag	90	48.55	5.981	8.11737
BGP150pano-middle plag	55	15.355	5.989	2.56387
BGP150pano-middle plag	36	103.11	6.011	17.1536
BGP150pano-middle plag	74	33.124	6.017	5.50507
BGP150pano-edge	31	13.513	6.097	2.21634
BGP150pano-middle plag	39	54.748	6.222	8.7991
BGP150pano-edge	37	42.508	6.456	6.58426
BGP150pano-middle plag	97	31.24	6.531	4.78334
BGP150pano-middle plag	61	113.552	6.576	17.2676
BGP150pano-middle plag	34	44.597	6.591	6.76635
BGP150pano-middle plag	49	13.073	6.628	1.97239
BGP150pano-middle plag	4	51.829	6.715	7.71839
BGP150pano-edge	34	13.24	6.748	1.96206
BGP150pano-edge	32	43.999	7.378	5.96354
BGP150pano-middle plag	98	346.82	7.623	45.4965
BGP150pano-middle plag	13	40.912	7.727	5.29468
BGP150pano-middle plag	68	149.656	7.781	19.2335
BGP150pano-edge	22	11.065	7.891	1.40223
BGP150pano-middle plag	73	71.591	8.141	8.79388
BGP150pano-middle plag	64	88.579	8.259	10.7251
BGP150pano-middle plag	65	85.875	8.292	10.3564
BGP150pano-middle plag	96	126.776	8.561	14.8086
BGP150pano-edge	6	35.272	8.562	4.1196
BGP150pano-middle plag	67	60.772	8.608	7.05994
BGP150pano-middle plag	100	32.416	8.657	3.74448
BGP150pano-middle plag	60	51.014	8.736	5.83951
BGP150pano-middle plag	32	85.389	8.935	9.55669
BGP150pano-middle plag	80	81.714	8.982	9.09753
BGP150pano-middle plag	105	50.995	9.064	5.6261
BGP150pano-middle plag	20	42.379	9.155	4.62906
BGP150pano-middle plag	106	21.97	9.166	2.3969
BGP150pano-middle plag	7	99.112	9.288	10.671
BGP150pano-middle plag	88	100.453	9.32	10.7782
BGP150pano-middle plag	82	32.917	9.469	3.47629
BGP150pano-middle plag	121	68.99	9.67	7.13444
BGP150pano-middle plag	85	93.962	10.203	9.20925
BGP150pano-middle plag	76	48.883	10.32	4.73672
BGP150pano-middle plag	50	79.343	10.335	7.67712
BGP150pano-middle plag	95	14.384	10.361	1.38828
BGP150pano-middle plag	116	41.747	10.505	3.97401
BGP150pano-middle plag	120	74.029	10.817	6.84376
BGP150pano-middle plag	3	18.006	10.889	1.6536
BGP150pano-middle plag	104	99.184	10.933	9.07198
BGP150pano-middle plag	23	14.431	11.291	1.2781
BGP150pano-middle plag	26	181.085	11.369	15.928
BGP150pano-middle plag	48	46.065	11.375	4.04967
BGP150pano-middle plag	14	39.36	11.698	3.36468
BGP150pano-middle plag	41	59.52	11.755	5.06338
BGP150pano-edge	33	41.117	11.768	3.49397
BGP150pano-middle plag	103	59.115	11.771	5.02209
BGP150pano-middle plag	117	53.829	11.861	4.53832
BGP150pano-middle plag	113	119.358	12.033	9.91922
BGP150pano-middle plag	17	38.26	12.212	3.13298
BGP150pano-middle plag	15	51.584	12.251	4.2106
BGP150pano-middle plag	18	37.124	12.442	2.98376
BGP150pano-middle plag	119	68.776	12.499	5.50252
BGP150pano-middle plag	91	91.572	12.523	7.31231
BGP150pano-middle plag	56	411.098	12.588	32.6579
BGP150pano-middle plag	78	33.269	12.942	2.57062
BGP150pano-middle plag	53	28.122	13.05	2.15494
BGP150pano-middle plag	108	91.602	13.178	6.95113
BGP150pano-middle plag	72	128.614	13.37	9.6196
BGP150pano-middle plag	51	85.886	13.649	6.29248
BGP150pano-middle plag	83	78.718	13.73	5.73328
BGP150pano-middle plag	58	58	13.919	4.16697
BGP150pano-middle plag	77	38.106	13.953	2.73103
BGP150pano-middle plag	37	17.018	14.11	1.20609
BGP150pano-middle plag	70	142.156	14.118	10.0691
BGP150pano-middle plag	12	26.759	14.123	1.89471
BGP150pano-middle plag	99	40.626	14.252	2.85055
BGP150pano-middle plag	87	153.227	14.308	10.7092
BGP150pano-middle plag	69	138.884	14.996	9.2614
BGP150pano-middle plag	111	38.922	15.066	2.58343
BGP150pano-middle plag	16	16.756	15.16	1.10528
BGP150pano-middle plag	40	52.788	15.574	3.3895
BGP150pano-middle plag	8	36.099	15.581	2.31686
BGP150pano-middle plag	110	60.699	15.736	3.85733
BGP150pano-middle plag	29	59.959	15.91	3.76864
BGP150pano-middle plag	86	116.677	16.375	7.12531
BGP150pano-middle plag	54	38.803	16.507	2.3507
BGP150pano-middle plag	24	29.384	16.686	1.761
BGP150pano-middle plag	71	197.453	17.034	11.5917
BGP150pano-middle plag	115	96.585	17.072	5.65751
BGP150pano-middle plag	57	42.84	17.133	2.50044
BGP150pano-middle plag	11	143.835	17.66	8.14468
BGP150pano-middle plag	1	171.72	18.037	9.52043
BGP150pano-middle plag	89	92.063	18.399	5.0037
BGP150pano-middle plag	122	189.998	18.924	10.0401
BGP150pano-middle plag	109	24.691	21.079	1.17136
BGP150pano-middle plag	30	30.209	21.272	1.42013
BGP150pano-middle plag	112	58.442	21.454	2.72406
BGP150pano-middle plag	33	121.272	24.155	5.02058
BGP150pano-middle plag	6	47.948	25.151	1.90641
BGP150pano-middle plag	2	89.22	25.422	3.50956
BGP150pano-middle plag	25	46.51	26.17	1.77723
BGP150pano-middle plag	5	37.272	26.571	1.40273
BGP150pano-middle plag	114	30.436	26.612	1.14369
BGP150pano-middle plag	118	97.434	27.868	3.49627
BGP150pano-middle plag	22	57.911	28.514	2.03097
BGP150pano-middle plag	19	37.152	29.459	1.26114
BGP150pano-middle plag	79	35.877	29.59	1.21247
BGP150pano-middle plag	59	44.976	31.685	1.41947
BGP150pano-middle plag	75	41.637	36.712	1.13415
BGP150pano-middle plag	52	130.195	36.866	3.53157
BGP150pano-middle plag	47	82.426	39.561	2.08352
BGP150pano-middle plag	92	89.064	52.693	1.69024
