# Supplementary material for: Linking crystal shape and dynamic undercooling: a new framework for inferring magmatic crystallization histories
Source: Contrib Mineral Petrol. 2025 Dec 2;180(12):92. doi: 10.1007/s00410-025-02278-6 (PMC12669325; doi:10.1007/s00410-025-02278-6)
Supplement: Supplementary file 6 — Supplementary file6 (TXT 1 kb) [file 410_2025_2278_MOESM6_ESM.txt]

Folder contains the following:

Scripts:
CrystallizationModel: (Dataset not required) User defines cooling rate and overall temperature decrease (nominal undercooling). 
Model outputs cooling profile, crystal fraction evolution, instantaneous undercooling, and normalized nucleation and growth rates
as a function of time. The output struct, called "Result", contains the calculated maximum and average instantaneous undercooling.
References for nucleation and growth parameters can be found in Table 2 of manuscript.

Functions:
U_func - calculates growth rate
I_func - calculates nucleation rate
comp - caluclates melt composition given fraction of melt crystallized

The following require user input (see below) should a new composition be run:
tempFromPhi - finds T for a given phi
phiFromTemp - finds phi for a given T
gFromTemp - finds the Gibbs free energy of formation for a given T
computeViscosityVFT - finds melt viscosity for a given T using Giordano et al., (2008) model

To run a different composition, the user must:
1. Define MELTS phi,DGv(T) relationships.
2. Create a file that contains the above relationships (example Excel file included)
3. Ideally, perform a parameter sweep to calibrate Io and Uo values for each experiment.
4. Consider changing the constants (sigma, deltaGt, etc.) defined at the beginning of the scripts.
